# Supplementary material for: CAV1 promotes epithelial-to-mesenchymal transition (EMT) and chronic renal allograft interstitial fibrosis by activating the ferroptosis pathway
Source: Front Immunol. 2025 Feb 12;16:1523855. doi: 10.3389/fimmu.2025.1523855 (PMC11860899; doi:10.3389/fimmu.2025.1523855)
Supplement: Supplementary file 10 [file DataSheet1.zip]

Archive with 6 entries (5 files):
- Supplementary file 4/
- Supplementary file 4/AUC.xls
- Supplementary file 4/diffgenesExp.txt
- Supplementary file 4/Kaplan-Meier curves.txt
- Supplementary file 4/multiCox.xls
- Supplementary file 4/uniCox.xls
