# Supplementary material for: CAV1 promotes epithelial-to-mesenchymal transition (EMT) and chronic renal allograft interstitial fibrosis by activating the ferroptosis pathway
Source: Front Immunol. 2025 Feb 12;16:1523855. doi: 10.3389/fimmu.2025.1523855 (PMC11860899; doi:10.3389/fimmu.2025.1523855)
Supplement: Supplementary file 10 [file DataSheet1.zip › Supplementary file 4/AUC.xls]

Name	AUC	AUC CI
CAV1	0.735	0.665-0.805
ALB	0.665	0.582-0.744
NCF2	0.677	0.609-0.739
riskScore	0.734	0.668-0.796
