# Supplementary material for: CAV1 promotes epithelial-to-mesenchymal transition (EMT) and chronic renal allograft interstitial fibrosis by activating the ferroptosis pathway
Source: Front Immunol. 2025 Feb 12;16:1523855. doi: 10.3389/fimmu.2025.1523855 (PMC11860899; doi:10.3389/fimmu.2025.1523855)
Supplement: Supplementary file 10 [file DataSheet1.zip › Supplementary file 4/diffgenesExp.txt]

id	GSM533921	GSM533922	GSM533924	GSM533925	GSM533928	GSM533929	GSM533930	GSM533932	GSM533933	GSM533934	GSM533938	GSM533939	GSM533940	GSM533941	GSM533942	GSM533943	GSM533944	GSM533945	GSM533946	GSM533947	GSM533948	GSM533949	GSM533950	GSM533953	GSM533954	GSM533958	GSM533960	GSM533961	GSM533962	GSM533965	GSM533966	GSM533968	GSM533969	GSM533970	GSM533971	GSM533972	GSM533974	GSM533979	GSM533981	GSM533982	GSM533983	GSM533984	GSM533985	GSM533986	GSM533987	GSM533991	GSM533992	GSM533996	GSM533997
PLK2	6.72300102836879	6.16014160638298	5.72579573049645	5.81979293617021	6.12092232624113	5.94176867730496	6.1644589858156	7.90313323049645	6.00651971985816	5.9183055212766	5.91103442198582	5.76712556737589	7.16088270567376	5.48426895744681	6.05170227304965	6.17149845035461	6.13676879787234	7.15804543617021	6.30770441134752	6.23882372340426	6.5097650177305	6.09025731560284	6.40621417021277	6.91278376595745	5.30202881914894	6.59281386879433	6.92956935815603	5.83085756382979	6.31386477659574	5.23829693971631	5.56708257092199	6.1830674893617	7.26939218439716	6.12927875886525	5.60086059042553	6.39417907446809	6.64831659929078	7.2339485070922	5.78386980141844	6.24570137234043	5.88192386524823	5.14078809219858	6.07525763829787	5.65781119148936	6.03872143971631	6.66987170035461	6.30430782624113	5.81999696808511	5.88732283333333
ACKR1	6.84827417730496	8.11351532978723	7.08685218085106	6.84050390780142	6.45644044680851	5.83339007092199	6.60115005319149	8.89991093617021	6.23080403191489	5.95782306737589	6.5109995141844	6.26551054964539	8.05546123404255	5.40614482978723	5.24435372695035	6.55526813120567	7.06229740070922	8.97903892198581	8.7895565035461	6.11739670212766	6.12479823758865	5.78068916666667	5.91527913829787	9.70494306382979	5.43249294680851	5.5866660212766	5.62917225531915	6.30908437234043	6.08686583333333	4.80709589361702	5.70310567375887	6.39722496099291	9.05114568794326	6.6354559893617	7.29736460638298	7.60351043262411	6.54430646808511	6.95137887943262	7.21079563829787	7.38498274468085	7.53262011347518	5.43203380141844	7.79415690780142	6.05150085815603	6.37576887234043	6.80465638297872	6.03624225886525	5.10454126241135	6.00541156028369
IFI27	8.48612693439716	8.44728063120567	8.31696815248227	8.27843174822695	8.52329390070922	11.0992937056738	11.4238010283688	10.3746103085106	8.63768013120567	7.76685461347518	8.72921669148936	7.81930702836879	9.30824771985816	8.15686641843972	9.0188169858156	8.57716266666667	9.65591377304965	8.79287603900709	9.2881529858156	7.53890124822695	7.74436204964539	8.1289295070922	9.20515667021277	8.72275806737589	9.11037109219858	8.83668584397163	8.95689390425532	8.55411045035461	8.57926226595745	7.45826568794326	7.88152834042553	8.79287603900709	8.74534612411347	8.98314911702128	8.4923345035461	9.20061145035461	9.08996245390071	10.3036987836879	9.32472145035461	8.43538854964539	8.9238120177305	8.04533190780142	8.4066035070922	8.03835730141844	8.43867411347518	8.86311574113475	8.15113504255319	7.51185739716312	8.71365910992908
TFPI2	5.96842233333333	7.11258135106383	5.38596117375887	6.31547242198582	6.02413577304964	5.79044968794326	5.60429875177305	6.72429441843972	6.58522219503546	5.5442844751773	5.73867231560284	4.73366813829787	6.55984438652482	4.61131940780142	5.53819706382979	5.32155458510638	6.53219532624113	6.34467118085106	6.70421238652482	5.04381310283688	6.2355819822695	6.02541424468085	5.96057716489362	6.4088135	4.37442390425532	5.77260670921986	5.4543264787234	4.79852326241135	5.98204008510638	4.68881076950355	4.85608841134752	5.46462323404255	5.77328209929078	5.94609792907801	5.33288364184397	5.2763260070922	6.09309913120567	6.17439796099291	6.24246742907801	5.68303681914894	4.8626775	4.6194415177305	6.25519769503546	5.04444643617021	6.19971896099291	5.2513635248227	5.47217490070922	5.21233318085106	6.29677317375887
VMP1	8.22544705673759	6.4650900212766	5.60220306028369	5.87427559219858	5.35621728723404	5.11990341134752	5.9896680106383	7.10094179787234	5.79720866312057	7.84004354964539	4.92135658156028	7.39869966312057	7.80138647163121	5.38961122340426	5.93346862056738	6.1589404787234	7.71700234751773	7.45529903191489	5.99072838652482	5.55245654787234	5.64769206382979	6.34581978368794	6.11978341134752	7.82066446808511	5.95629893262411	8.00267003191489	6.67128590070922	6.31269717730496	8.19758315602837	6.63695574113475	6.17663639007092	5.91378697517731	7.02458421276596	7.1131830248227	5.80088372695035	6.89499257801418	5.84397964361702	6.91822372340425	7.11650764893617	5.62786082269504	7.57210280851064	6.08916288297872	7.59145327659574	5.65720162765957	6.2097145	5.34890315248227	6.04973560992908	6.2611425106383	6.63570775886525
LOC100132735	5.08612656737589	4.78195315248227	5.91428577836879	4.28148331205674	5.02891239716312	4.28449368794326	5.03667775531915	4.45897240070922	4.80778978368794	4.76603316312057	4.51219421985816	4.85632224468085	4.54481629787234	4.55951908156028	4.75984410992908	4.78195315248227	5.96201081914894	5.22196982269504	4.89464609219858	4.38562660283688	5.6226194964539	4.65326678723404	4.13231692198582	4.32519037943262	5.10324824822695	5.74144626241135	5.23111867375887	4.69150030141844	5.16136096808511	5.14841092907801	4.86878476241135	5.15933345390071	4.52696653546099	4.95964193617021	4.426562	4.73032921631206	6.10993940425532	5.15040308865248	4.59891108156028	4.6809395035461	5.76752845390071	4.95403835106383	5.74371286170213	5.58332121985816	5.33854482624113	4.67529614184397	5.31585918085106	5.43574554609929	4.74776896453901
NFKBIZ	8.98314911702128	7.99717746808511	7.52529393262411	8.69681656382979	7.91593521276596	7.02051417375887	8.26884746099291	10.0011406134752	8.19583940780142	9.01779881205674	7.82022819858156	7.50602970921986	8.63194826595745	7.20987838297872	8.49564339716312	7.92218710638298	8.50360338652482	8.89991093617021	8.65631269858156	7.94306279078014	7.62126722340426	7.82817573049645	7.95517486170213	8.78707617375887	7.13174643262411	8.69066784042553	9.1817429893617	7.64553626950355	9.08685972695035	7.33387311702128	7.19626762765957	7.91843219148936	8.32179669503546	7.78961454609929	6.98602546808511	7.99457085815603	7.64894205673759	8.10971653191489	8.47612093971631	7.91098142553192	8.18195691489362	7.4884084964539	8.7436854822695	6.89881303546099	7.14155639361702	7.56889981560284	7.35103930496454	7.4868939893617	7.91843219148936
APOL1	7.19791504609929	7.52450481914894	7.46727732446809	7.32737907092199	7.74852343971631	7.65354482978723	7.36086570921986	8.08382389716312	7.58931554964539	7.43633761347518	7.1458430212766	7.26046989893617	8.19988787588652	7.36047824822695	7.17973175886525	7.63386239007092	7.53322519148936	8.51226305319149	8.3851359964539	6.92164857092199	7.52944420567376	7.75873239007092	7.59313209929078	8.55769207801418	7.2204265248227	7.2194650177305	8.18078431205674	7.08773085815603	7.21647185815603	6.98266983333333	7.03483762411348	7.69566973404255	7.66330560638298	7.68088705673759	7.63676496099291	7.6097710035461	7.60061059219858	9.14872157446809	7.85647473049645	7.59683537234043	7.55544692907801	7.04514291489362	7.83482228014184	7.06290365602837	7.46905008865248	7.19435937234043	7.25847699113475	7.11677660283688	7.44202962411348
PDLIM1	9.31467728368794	9.15328408865248	9.88139119148936	9.14541740780142	9.10383529787234	9.12104339716312	9.63969427304965	10.1637649680851	9.50778167021277	8.91361027304965	9.27341727304965	8.98998059574468	10.0227889680851	8.36477707446809	8.1773540177305	8.76918688652482	9.38446921631206	10.5910029255319	9.54485707446809	9.15438833687943	9.15892539361702	9.2881529858156	9.22889096808511	10.6081377553191	8.79541404255319	9.1828914858156	9.48694163120567	9.15328408865248	8.7436854822695	8.30955726595745	8.94067455673759	8.51636053546099	10.2429058865248	9.01487329787234	9.44592273404255	9.61647808156028	9.86795034042553	9.01091429787234	9.19457954609929	9.37493237234043	9.41780665602837	8.59659552836879	9.91912824113475	8.45395511702128	9.1828914858156	9.11763909574468	8.69987030496454	9.14872157446809	9.0334345177305
MARCKS	7.28045519503546	7.30314193971631	6.88026420212766	7.18827196808511	7.05578980141844	7.054942	7.35507855673759	8.49503275177305	7.77890922340426	7.21815028014184	7.12339539716312	6.48235432978723	8.0840990212766	6.5317394787234	6.99150858156028	7.31381523404255	7.01685631205674	8.13631187588653	7.72452340780142	6.84127732624113	6.98546857092199	7.30786170567376	7.48123394680851	8.6065589964539	6.52972273404255	7.04689376595745	7.15993839716312	7.03008518794326	7.56051335815603	5.70545008510638	6.47180471985816	7.06591562411348	8.57716266666667	7.41987663120567	7.6408564787234	8.1289295070922	7.52169595744681	7.98471872695036	7.51185739716312	7.1946670177305	6.71690955673759	6.55115756737589	7.57774458510638	6.5905585106383	6.55070207446809	7.19791504609929	6.86096788652482	6.3318084822695	7.0498525035461
HEPACAM2	7.34438995744681	7.67908967375886	7.20043139716312	7.1305555141844	7.56454412411347	7.35799706382979	7.10124896453901	6.35039087588653	6.81288243262411	6.65001503191489	6.96117962056738	7.44352202482269	6.24433737588653	6.79430115248227	7.68229369858156	6.8133990177305	6.51196881205674	5.9125259929078	6.60710193971631	7.29461229787234	7.00374069148936	6.98410896453901	7.24042243617021	4.95426644680851	6.67732523404255	7.65437184397163	7.04099156028369	6.90847838475177	7.28920963475177	7.73945121631206	7.42062515957447	7.4612130035461	6.90124187588652	7.43194442198582	5.86873078723404	5.64684809219858	7.22013463120567	7.05160213120567	7.07343428723404	6.57227374822695	6.78512467375887	7.23273171985816	4.61325842198582	7.4253715106383	7.39065658865248	6.23882372340426	7.18194795390071	7.55825267021277	7.24717681205674
HLA-J	10.5975381453901	10.9680750106383	10.4554194468085	9.93792332269503	10.6221094716312	10.4919700921986	10.7156964893617	11.4803193156028	11.133753748227	10.6472048652482	10.4703880212766	10.1068944042553	11.2843236595745	10.8501243014184	10.2645414078014	10.3581314964539	10.385237964539	11.5727677801418	11.7349454219858	10.6396606312057	10.2816768900709	10.4764833829787	10.7986272695035	11.7722583156028	10.6149954609929	9.35575480496454	10.8592648262411	10.4415546205674	10.3932882375887	10.2158097659574	10.418705712766	10.9731624078014	10.418705712766	10.9333667659574	11.1449888687943	11.1284200425532	10.2282758049645	11.7349454219858	11.3270803758865	10.823685964539	10.1921722092199	10.2717230886525	10.7812096276596	9.40284154964539	10.3663118368794	10.2990916276596	9.44465887943262	10.3881174113475	9.38190642553191
VCAN	7.8805019751773	6.99033343262411	6.79983215957447	7.18732281205674	5.81733639716312	5.90820204964539	6.1379005	9.61647808156028	7.80138647163121	7.59892776950355	6.22145997517731	5.83869847163121	9.3921545248227	5.36250146453901	5.67608738652482	6.94972831205674	6.81821889361702	9.27595381914894	6.5825840141844	5.96863936524823	6.77999230141844	7.12114566666667	6.75411663829787	8.6835009929078	4.92907160992908	6.67479654964539	6.75877727659574	6.92460127659574	7.67779394680851	4.28549980141844	4.74560253900709	5.97902271631206	10.6661164964539	6.3603359822695	6.2097145	9.28454844326241	6.99463431914894	7.11168430141844	7.54194263829787	6.64902912411348	6.19670831560284	5.06051329787234	7.40678286170213	5.08365321276596	5.19535057092199	7.00090160283688	5.98596341489362	5.69669924468085	6.06339773049645
KLF4	6.56643525531915	6.16515897163121	6.64560028368794	6.34880685815603	6.30314536170213	6.42731688652482	7.13973128014184	6.76740333333333	6.72705230141844	6.22349682269504	7.03150441134752	6.38631318439716	7.13234940780142	6.26596840425532	5.87022914184397	6.08041673404255	6.57391332978723	7.66119008156028	7.29428667021277	6.9301365141844	6.45525776595745	6.79430115248227	6.58009229432624	7.20762537588652	6.65634126241135	8.50360338652482	7.34789273049645	6.18261363829787	6.68822242198582	5.89981703191489	6.6300109751773	6.56938774468085	6.9326810070922	6.84965913475177	6.52874617375887	7.12557284042553	6.74999368085106	6.82378522340426	7.53666154609929	6.65936011702128	7.30245692553191	6.13921996453901	7.25897638652482	6.02152133687943	6.08217080851064	6.17824007092199	6.1856929858156	5.99995291489362	6.78701765602837
VCAM1	11.6059779787234	9.26395997163121	10.8408155070922	10.3770345673759	10.4214903546099	10.2330513014184	10.9422125035461	10.4795306489362	10.6853596347518	11.5127348014184	10.6774269574468	9.98571479432624	10.5423197021277	8.6193605177305	10.4735974964539	9.88516175886525	11.2843236595745	11.6059779787234	10.8191974255319	10.6661164964539	10.7726463546099	10.777305429078	10.1735535602837	11.6865072836879	9.97696365248227	11.3711986205674	11.4477955602837	10.4735974964539	10.2405783085106	10.3531042056738	9.76739490780142	10.3265664574468	10.0342258475177	10.6928831382979	10.0165530851064	10.1711127269504	10.2477126702128	10.8365127730496	9.88139119148936	10.6732444822695	10.2282758049645	10.1973830780142	11.139403035461	9.5568419751773	9.87761354255319	10.0976690212766	10.1136479219858	9.38561879787234	9.85794962765957
RHCG	7.82961897517731	8.40168534397163	8.37607754255319	8.15745471276596	8.54755562056738	8.31820229078014	8.13984083687943	7.11992441843972	7.64765419148936	7.7073164929078	7.90213659574468	8.89442053900709	7.33008505319149	8.43667885106383	8.13180229432624	7.77798840070922	8.57308637943262	7.55742937588652	7.94558045035461	8.34669315248227	8.44862240070922	8.33275662056738	8.32001068439716	6.19418687234043	7.9935175212766	7.82769145744681	8.12326260992908	7.68531427659574	7.91499685460993	10.4157443652482	8.56460397163121	8.02463831914894	8.52329390070922	8.37168280851064	7.79415690780142	7.72316818439716	7.56174616666667	7.45115505673759	8.87647795035461	8.18024640780142	8.1649649893617	8.54975559929078	7.04777613120567	8.13930636879433	8.5003294822695	7.65437184397163	8.26159064893617	8.34730019148936	7.65772514539007
C3	9.34074179787234	7.97550556382979	9.61647808156028	8.46243654255319	7.98369813829787	8.06022837943262	8.93528679078014	10.8278195212766	9.89075913475177	8.7445759787234	8.51773113120567	8.64597075531915	9.85794962765957	7.65144295035461	7.34826378014184	8.78791473049645	10.4824149397163	11.5375870283688	8.60226009929078	8.98805219503546	9.26867820567376	8.66897347163121	8.32525565957447	11.668191251773	8.43152179078014	8.33888689361702	10.4072099007092	8.86482203191489	8.59949340780142	9.94842381560284	8.12605910283688	8.41471162056738	12.1227147021277	8.7895565035461	10.5712925992908	11.2510334503546	8.20923445744681	8.43152179078014	9.05713093262411	8.90996556737589	9.31710979432624	8.21670653191489	10.5258973120567	8.88718340070922	8.15510643617021	9.59048566666667	8.00112421276596	9.17141611702128	8.01980542907801
RNF182	5.54474428723404	4.6772144787234	3.97948453900709	4.71916340070922	3.85777722340426	4.12953624468085	3.99384164539007	6.31059023049645	4.52102856737589	3.62375240070922	4.17774628723404	4.03034302836879	5.87668564184397	4.10124710638298	4.52419740780142	4.50610327304965	4.32792214539007	4.85044503191489	4.00797935106383	4.28449368794326	4.58834868085106	4.45339128014184	4.6196864929078	4.11974361347518	3.91303457092199	4.38166132624113	4.61822922340426	3.66334528723404	4.81870595744681	3.64977771631206	3.89316096453901	4.17395445035461	3.92909890070922	4.58418887943262	3.70935073049645	3.76670152836879	4.16751935815603	4.84743372340426	4.53478491134752	4.85632224468085	4.15728194680851	4.02556494680851	4.62632819148936	4.14361782624113	3.91507719503546	4.40754795390071	4.43302668794326	4.61373543262411	4.46491158510638
CLDN1	7.31615110283688	6.09640355673759	6.12366987234043	6.75153612765957	6.15160811347518	5.80754387588652	6.34720017730496	7.22911444326241	6.27377724468085	6.59304192907801	6.33501893262411	6.0219740248227	7.05041026241135	5.25565173404255	6.21633293971631	6.12415037588652	6.29772263120567	6.50215858156028	5.67673791134752	6.13877891843972	6.26574702836879	6.32469693262411	6.31902317375887	6.67629039716312	5.56353518794326	6.25009254609929	7.58813486879433	6.29629873758865	6.24801312765957	5.53905206382979	5.67372272340426	6.15594165957447	6.30430782624113	5.94894713475177	5.66197568085106	5.84431638297872	5.98093686879433	6.45525776595745	6.57076676595745	6.04010394326241	6.04433971631206	6.02989184042553	6.26320086524823	5.85423027659574	6.08619568085106	5.86958863120567	5.95458672695035	5.96310472340426	6.2097145
CASP1	7.31222585106383	7.19821483333333	7.00709542907801	6.24062232269504	6.78284912411347	6.74732090780142	7.08773085815603	8.7173400212766	7.49231636170213	7.28115190425532	7.19020758865248	5.92773969503546	8.06338426595745	5.89743895390071	6.60269606737589	6.46270016666667	7.20200081205674	8.55985441134752	8.1458879787234	6.19762019148936	6.63722039716312	7.12557284042553	6.56915615602837	9.1634984751773	6.40971440070922	6.98769913120567	7.60517009574468	6.69462710283688	6.53433685460993	5.30611074113475	6.00851781914894	7.33805009929078	6.79351305673759	7.08055031914894	7.61914018085106	8.06386742907801	7.34683974822695	8.9008610070922	7.18446319858156	6.90449460283688	6.53150585815603	5.79829108510638	7.25114585460993	6.02303314539007	6.40511235106383	6.81181339716312	6.44213503900709	6.2097145	6.61078124468085
CXCL6	5.6332330212766	3.42631927304965	5.22065514539007	3.50782943971631	4.00311028368794	3.22151978546099	3.66513126241135	7.46709261702128	5.92729781914894	3.67203274822695	5.50611419503546	3.55014453900709	6.32373495035461	3.00886164184397	3.11669662765957	3.57882731914894	5.68717990780142	6.4533725070922	3.8264660035461	3.47760376595745	5.42775023049645	5.60555434751773	4.65495079432624	6.66811672163121	2.96029012056738	6.94268540780142	5.19446939007092	3.00994442198582	3.38715894326241	3.2719207641844	3.51627904255319	3.34850647163121	2.96554454964539	4.45417537234043	4.31909068085106	3.79775225177305	3.31953120567376	3.53863846453901	3.31322107801418	3.58176907092199	5.03515145744681	3.01373774468085	6.23946757446808	3.71419943262411	3.14743122695035	4.15880644326241	4.69336059929078	3.46122830141844	3.61877853546099
TRIM22	8.83761630496454	9.59932584751773	9.12104339716312	8.76766731205674	9.05505189716312	10.2089613546099	9.97278229432624	11.1284200425532	9.91701529787234	8.82903740780142	8.83259052836879	8.46813409929078	10.1756073723404	8.62378907801418	8.31144293262411	8.66450884397163	9.24693634042553	10.3062860035461	10.1973830780142	8.40979442553192	9.17947507092199	9.22889096808511	9.23249882269504	10.4982043723404	9.08893093617021	9.1319814716312	9.60998074113475	8.88264570567376	8.74943619503546	6.82272339007092	8.62224595744681	9.34803968794326	9.47101438652482	8.77646261347518	9.67105445744681	9.94619453191489	9.25055610283688	10.6545406737589	8.79637178014184	8.87472241843972	8.64445736524823	7.74296774113475	9.10834292553191	8.2283270070922	7.63758916666667	9.2133519822695	8.42172861702128	8.2980005035461	8.58284769148936
PLA1A	6.87541618439716	7.60061059219858	6.75749790425532	6.68590691489362	7.8785535	7.32403905319149	7.31650386524823	7.23853992907801	6.74068740425532	7.17592980851064	6.90998690780142	7.03948821276596	6.91197109929078	7.73057443262411	7.17126480851064	6.86997723404255	7.32603867730496	7.78196037234043	9.20515667021277	6.55787276595745	7.97048075886525	6.43787780851064	6.53626129432624	7.83858196453901	7.57087592907801	7.57170955673759	7.75027211347518	7.19774535638298	7.1265050106383	6.34326189716312	7.20987838297872	8.00369441134752	5.76488081205674	7.30720906382979	7.65730892907801	7.42862084751773	7.7359295070922	9.56885774822695	7.65144295035461	8.47612093971631	7.18543929432624	5.88941286879433	7.4486165177305	7.36885034751773	7.69832290070922	7.16122389716312	7.45826568794326	6.4713389929078	7.39473078723404
MMP7	11.5808088297872	11.3119147836879	9.78748238652482	10.0711246631206	9.47101438652482	9.27222575177305	9.59048566666667	12.4419669964539	10.318851787234	10.1019843439716	9.83412957801418	9.43512995744681	12.1227147021277	8.02892664184397	9.48092383687943	10.6435010425532	11.0260565	11.9091006631206	8.93429977659575	10.0011406134752	9.75771254255319	10.1159834609929	10.5358148404255	11.6403755531915	8.14477483687943	10.0119420744681	10.2645414078014	9.55082778723404	10.5258973120567	9.55381054255319	8.44339541134752	9.57354995035461	9.25527793971631	10.2622446914894	9.28943324822695	9.89075913475177	9.45305860992908	10.0011406134752	11.1929761631206	9.80402053191489	9.68767244326241	9.93792332269503	10.9473038723404	8.38801768971631	9.66280075531915	9.64439645390071	9.81927306737589	10.2555002269504	10.2741844007092
ARL4C	6.76713828014184	6.22003919148936	6.56525375177305	6.14496072695035	6.40206042553192	5.59063142553191	6.30141025531915	7.67390725177305	7.18765781205674	6.72049309574468	6.51896324468085	6.16925696808511	7.39903575177305	5.56899332624113	5.6678394822695	6.19809243617021	6.68256914539007	7.43703689716312	6.81079293262411	6.07164046808511	5.95003813829787	6.39561787588652	6.16745215957447	8.02196121985816	5.56899332624113	6.4390575212766	6.72806708510638	5.91230791134752	6.17263832269504	5.59326446453901	5.76234841489362	6.1846054893617	7.11258135106383	6.62852775531915	7.08266356737589	7.18479180496454	6.13877891843972	6.82587413829787	6.47464256737589	6.18236030496454	6.187756	5.89616253546099	6.66824806737589	5.52896009219858	6.14960067375887	6.37043521985816	6.19949768794326	6.06339773049645	5.83424473758865
SERPING1	9.79464603546099	10.6508504397163	9.87943534751773	9.6718744787234	9.1736864787234	9.38190642553191	9.6053154858156	11.4477955602837	9.73991787588652	10.138286035461	9.14984812765957	9.48694163120567	10.1569135673759	9.66921653900709	9.05412679432624	9.82111285460993	9.50927153546099	10.8365127730496	10.2231657411348	9.40001706028369	9.29581013475177	10.0976690212766	10.0711246631206	11.139403035461	9.72918363475177	8.84938629432624	9.79847541489362	8.87472241843972	9.6053154858156	9.13650203546099	8.60506069858156	9.2881529858156	10.6472048652482	9.74876395035461	9.49152795035461	10.2599414007092	9.07092329432624	10.6586188546099	10.1998003475177	9.64295266666667	9.34934018439716	9.20061145035461	10.382546429078	8.81451086170213	9.24566584397163	9.21105957446808	9.05825041489362	9.55082778723404	8.84938629432624
RTP4	6.72326096808511	7.02341644326241	5.87407565602837	6.04748719858156	6.73300047163121	8.36922528014184	8.19640170921986	8.32899960638298	6.42896730851064	6.33044123758865	6.71012182624114	5.83741726950355	7.77208324113475	5.73632305319149	6.35498583687943	6.62247781914894	6.38962086170213	7.23461767375887	6.9276335	6.22739760283688	6.1850575248227	6.71615321985816	6.79135866312057	7.19596486879433	6.51319621631206	7.2220870070922	6.88462112765957	6.25034270567376	6.28705728368794	5.65365845390071	5.9896680106383	6.88708673049645	6.04593972695035	6.87701255673759	7.04397881560284	6.91110869858156	6.97753481205674	8.36985553191489	6.89386419503546	6.27905253191489	6.29560229078014	6.17239644326241	6.76262288652482	5.85703586879433	6.71358903900709	6.13226061347518	6.18088706560284	6.1536415106383	7.03599374468085
HLA-F	9.32338529078014	9.58111552836879	9.11763909574468	8.6267294751773	9.47683046453901	9.08159524468085	9.10273518085106	10.3719008546099	9.86795034042553	9.2192705106383	9.02390129432624	8.67285489007092	10.0602866985816	9.14768088652482	8.83259052836879	9.04397645390071	9.22430335106383	10.1756073723404	10.6221094716312	8.97903892198581	8.9434914858156	9.22180459929078	9.2881529858156	10.6292101843972	9.01487329787234	8.36230436524823	9.69315485815603	9.02285032978723	8.93702954964539	8.60581640780142	9.00994309574468	9.52249405319149	9.24202816666667	9.29955374822695	9.94020660638298	10.0363080638298	8.97903892198581	10.6892863475177	10.2622446914894	9.52249405319149	8.69609930496454	8.62600706028369	9.35828972340425	8.23664818794326	8.81625604609929	9.01286053546099	8.35916507092199	8.70153610992908	8.31269132624113
NMI	8.61293473049645	8.41099117375887	7.98873673404255	8.04691142553192	8.03632209574468	8.5843090106383	8.62378907801418	9.30956115957447	8.0500839893617	8.26279795744681	8.10754417375887	7.45373483687943	9.13313260638298	7.78692683687943	8.18024640780142	7.95063234397163	8.28678763475177	9.01091429787234	8.55411045035461	7.47886562056738	7.84244591134752	8.1660835106383	8.21971688297872	9.12976128014184	7.89692994680851	8.5281504858156	8.7173400212766	8.24481041843972	8.35476003900709	7.71341531914894	7.9085594929078	8.26403230496454	8.97040090070922	8.03104082269503	7.69182812765957	8.59595454609929	8.49823539361702	9.53146373404255	7.90463322340426	7.99765142907801	8.17621957446809	7.51830084042553	8.29614725531915	8.08910319858156	7.33769970567376	8.16314556737589	8.01095320212766	8.23904021276596	7.8668904893617
CPA3	5.85834742907801	5.10015853368794	8.12495191489362	4.89746496808511	6.21701947517731	4.92998538297872	7.17126480851064	9.83215791489362	5.55974960638298	5.47856365957447	7.97651872695035	4.93361464184397	7.74251025531915	4.71812272340426	4.96901414893617	5.01427512765957	8.24718244326241	8.61511663829787	7.50214333333333	5.19914882978723	7.02831526950355	8.45714982269504	6.00463048404255	8.7445759787234	6.42588878723404	6.13302902659574	4.94286936879433	5.19893831205674	5.17857592907801	4.43689540070922	5.05367274113475	6.63345184751773	4.88547591134752	6.41068589716312	6.64125300177305	7.91988235106383	6.4412140248227	4.77932979078014	5.19209171276596	5.69212063120567	5.94782212765957	6.98211720567376	7.29803394680851	4.73833944326241	4.95636222340426	6.21024039361702	6.35441475531915	5.14119834042553	5.28136636170213
CLCNKB	8.53152434042553	9.8926279822695	8.95408832624113	9.63453582269504	9.13541154255319	9.20856034397163	8.70526961347518	8.79960991489362	9.68767244326241	9.00596025177305	9.44326390780142	9.22545719503546	9.25774547163121	9.87181346099291	9.75771254255319	9.75971667375886	8.98998059574468	9.47967956737589	9.32601130496454	9.91912824113475	9.08996245390071	9.54933141489362	9.73098108156028	8.0820339858156	9.23363677304965	8.66897347163121	8.98597679787234	8.55912897163121	10.0953588368794	9.98776908510638	9.8481460106383	9.5568419751773	9.69808241843972	9.71379379078014	10.2282758049645	9.62635480496454	8.76687396453901	9.04919090780142	10.2158097659574	9.50024056737589	8.68122713120567	9.20625175177305	8.90359813829787	9.36940305319149	9.82494886524823	9.90489379432624	9.20981675531915	9.5477934893617	9.27465164184397
BTN3A2	7.68531427659574	8.06778703900709	7.01802254964539	6.88950604609929	7.06880832978723	7.53262011347518	7.60351043262411	7.9935175212766	8.30523513475177	7.29329196808511	7.13324431914894	6.80860284397163	8.66375490070922	7.32540978368794	7.09697939361702	6.48448011347518	7.44501181914894	8.07385696099291	8.76041223049645	7.11650764893617	7.28920963475177	7.54952029078014	7.48202144326241	9.01487329787234	7.37741316312057	6.89528481205674	8.10971653191489	7.1134820035461	7.63089341843972	6.3494365248227	6.79109115248227	8.1381860035461	7.924067	7.54717470921986	8.23664818794326	8.3667209893617	7.33353686170213	9.40001706028369	7.84574540780142	7.76951818085106	7.1277445212766	6.80301766666667	7.85415843971631	7.11525835106383	7.36782037588652	7.67562388652482	7.25279206737589	6.54832542198582	6.89273983687943
PSMB8	8.91084493971631	8.91084493971631	7.79465526950355	8.03835730141844	8.32179669503546	8.40915921631206	8.6858894893617	9.64931578368794	8.85794571985816	8.62224595744681	7.99483674468085	7.55426520567376	9.33440876241135	8.1528640070922	8.12955176950355	8.30466275177305	8.49106526950355	9.19237302836879	9.3570835141844	7.68964130141844	7.65102726241135	8.24666013829787	8.45232688120567	9.45592483333333	8.20808074822695	7.7029070035461	9.20515667021277	8.33888689361702	8.67598035460993	7.76191646453901	7.93518496808511	9.07284970212766	8.43413175177305	8.69066784042553	9.0378810177305	9.17833041843972	8.54011408156028	10.2231657411348	9.33254664893617	8.54679689361702	8.48000676950355	7.68268656028369	8.57376418085106	7.71480767375887	8.46748509574468	8.07709316312057	7.65270608865248	8.12721345035461	8.00267003191489
HLA-B	12.2595306595745	12.7672041914894	11.7628331099291	11.5808088297872	12.2334626985816	12.3914599503546	12.511333535461	13.0759209574468	12.7156775319149	12.0892462836879	11.9091006631206	11.5887114858156	12.7672041914894	12.3914599503546	11.7448984078014	11.9432858439716	12.1829051134752	12.7672041914894	13.3849964042553	12.134207748227	11.8137382978723	12.1227147021277	12.4789732375887	12.987015	12.0776919397163	10.881220070922	12.6909102092199	11.8666621134752	12.0776919397163	11.6148088333333	12.134207748227	12.827500606383	12.0342223546099	12.3438172482269	12.5480786950355	12.7423695460993	11.8774774751773	13.3849964042553	13.1072751347518	12.6238061205674	11.6148088333333	11.6403755531915	12.2458119787234	10.9731624078014	11.6148088333333	11.9663426560284	11.168992248227	11.7063383297872	10.6396606312057
SLC4A1	7.30720906382979	7.89070744326241	7.59021044680851	7.49795265602837	7.96187321985816	7.39251002836879	7.13265358865248	6.61004929432624	7.55067806382979	7.31481152836879	7.3661599787234	8.10474405319149	6.6162920106383	7.90021676950355	7.95981942907801	7.30245692553191	6.7146	6.76530111347518	7.35305340425532	8.28146423049645	7.31849223049645	7.29086963120567	7.71881307801418	5.88430221631206	7.57457117375887	7.12557284042553	7.78603763829787	7.01273970212766	7.18543929432624	8.88979809929078	7.92460561702128	7.52367378014184	7.92128585106383	7.70329806028369	7.11587391843972	7.1308360106383	7.28286790780142	6.95027274113475	8.27789467730496	7.28794772695035	7.37278485106383	7.78470587943262	6.41043437234043	7.76685461347518	8.06557436879433	6.85023916312057	7.68569910283688	8.11242623404255	7.15267605673759
UBE2QL1	6.32329980496454	6.95887878368794	6.46270016666667	6.16987587234043	7.41112976595745	6.73118177304965	6.39700530851064	6.04572540780142	6.90671789361702	5.81688819858156	6.5550215177305	6.63396212765957	6.06836167021277	6.28681921631206	6.81742958156028	6.14677006028369	5.55678426950355	6.05706719858156	6.31854646453901	6.85159902836879	6.78593663829787	6.92817217730496	6.36223362056738	5.45178215602837	5.85725517021277	6.59327964539007	6.08237177304965	6.57415657446808	6.65248764184397	7.00594822695035	6.55256175886525	6.66438480496454	7.10279941843972	6.87892157446808	6.25192423758865	6.14131887943262	7.16649144680851	6.28909953900709	6.69363062765957	6.46293582269504	6.47203731914894	6.85047918085106	5.58134139716312	6.98440572340426	6.93991042907801	5.94218657801418	7.16558784751773	7.01422071276596	6.58009229432624
MCAM	6.71844084397163	7.27371689007092	7.39795108156028	6.99916179078014	7.06098489184397	7.22658369503546	7.31816158156028	7.79415690780142	7.19949685106383	7.32246858865248	6.78078993262411	6.60486821985816	7.50406195744681	6.80517287588652	6.68642609929078	7.1409415035461	6.91613305319149	7.34880286524823	7.39940377659574	7.05671352482269	7.30820419148936	6.99829418439716	7.12208310992908	7.45298909574468	6.68359059219858	6.81313970921986	7.2088770141844	8.00989688652482	7.23627847517731	6.09376918794326	6.88436303900709	6.4981004929078	8.32300804609929	7.04457925886525	7.88205180851064	7.85319812411347	7.07375513475177	7.98977221276596	7.13909681205674	6.88355702482269	7.02287580496454	6.18524876950355	6.97723025177305	6.67128590070922	7.54637176950355	7.33008505319149	6.67052644680851	6.81017364184397	7.15145209929078
STAT1	8.66155417375887	8.47137622340426	7.66965021276596	8.18593097517731	8.21158039007092	9.6593715177305	9.1155175106383	10.1337729397163	8.92288727304965	8.91823861347518	7.98059391489362	7.74520763475177	9.23249882269504	8.10875469858156	8.95127344326241	7.9090654858156	8.1482099929078	8.30166934397163	9.05505189716312	7.67436434397163	7.52754976950355	7.42499353900709	7.90807892907801	8.22890789361702	7.66887916666667	7.77845165602837	9.77822081560284	8.78622689716312	8.08253557801418	7.48202144326241	8.14880265602837	8.84094728014184	8.07105541843972	8.42440929787234	9.06887219858156	9.0521324893617	8.1014754822695	10.7638506312057	8.76278905673759	8.19988787588652	7.49987939716312	7.26262046453901	7.99765142907801	7.50564574113475	7.7350585248227	8.14149918085106	7.33073852836879	7.92805713475177	7.67603408510638
ANXA3	8.98998059574468	8.32473508156028	7.64848336170213	8.18366869503546	7.49610823404255	7.62669356382979	7.43911163120567	9.50475554609929	8.50165537234043	7.56214092553191	8.38215891843972	7.2429680106383	9.25409757446809	7.3627947641844	8.08857582978723	8.07936282269504	8.40104519148936	9.32338529078014	7.29736460638298	7.61427253191489	7.59981667730496	8.06073892907801	8.85284404964539	7.9194235	7.74852343971631	7.83881996631206	8.08515310283688	7.1409415035461	8.63553492198582	6.41507826241135	6.27007614184397	6.94719278014184	8.13693171631206	7.91747562411348	6.77788404609929	7.02718131560284	8.34367324468085	8.42309308156028	8.21913173404255	7.83124209751773	7.50328276595745	7.29258471276596	7.68445824468085	7.85744912765957	7.55544692907801	7.57994803546099	7.62669356382979	7.95163506382979	8.33337465602837
ELF3	7.66590216666667	6.85460005319149	6.25699803900709	6.70321617021277	6.17643265602837	6.0985884751773	6.70830761702128	7.59104270212766	7.11436745035461	7.05729218085106	7.16460845744681	6.92379421276596	7.99302326241135	6.26574702836879	7.04038178723404	6.68181837234043	7.21016913120567	8.08515310283688	6.1850575248227	6.98440572340426	6.58860162765957	7.10343375531915	7.23361920567376	6.87756768794326	5.82381669503546	7.10062417021277	7.57170955673759	5.91570318439716	7.44275864539007	7.31849223049645	6.62222987234043	6.45644044680851	6.15637433687943	7.25931245744681	6.40345234751773	6.50787957801418	6.35750963829787	6.53050447517731	7.49723608865248	6.51270333687943	6.68748012765957	6.38250184397163	7.23300804964539	5.95956828723404	7.53063437943262	6.19532486524823	6.50882181914894	6.83725994326241	7.29120442907801
HLA-DQB1	6.86498145035461	6.86498145035461	6.65883084042553	6.05752041843972	6.44372840070922	5.14607119858156	5.14221057092199	7.37637122695035	6.56742203191489	6.7597965106383	5.23699710638298	5.33980603191489	6.88249302836879	5.92319306382979	5.7009744964539	6.18214146453901	6.8176934964539	6.53749370212766	7.31717874468085	5.8982955035461	6.09070934042553	6.07140697163121	4.77359493971631	5.78386980141844	5.62704137588652	6.31734825177305	5.67608738652482	6.13491409219858	6.40251353900709	4.61154195390071	4.8476560070922	7.43874221276596	5.82167368085106	6.65783578723404	7.81134577304964	7.66330560638298	6.99091785106383	5.74103553191489	7.35979715957447	7.28519876595745	5.36500580141844	4.78612237234043	6.62198362765957	5.66744974468085	6.2806780035461	5.63971155319149	5.99501894680851	5.81216455319149	4.85165975531915
SOX9	8.84856563120567	6.06552068794326	7.00172286170213	7.16998194680851	6.65883084042553	6.44001514893617	7.64765419148936	7.76096213475177	6.78257946808511	8.46043864893617	7.11992441843972	7.37992904609929	7.46746203191489	6.37555632624113	7.07286357446809	6.91447290425532	8.05064203191489	8.13180229432624	6.33987379078014	7.44501181914894	6.91367245744681	7.38390580496454	7.6914044787234	7.50912134042553	5.24477775886525	8.2149555248227	8.23961470212766	7.57855028723404	7.6097710035461	7.14831118085106	6.35015776595745	6.41043437234043	6.13877891843972	7.30786170567376	6.13155919148936	6.35296273758865	6.64286431560284	6.48279941843972	7.15960991489362	7.68569910283688	7.82915716312057	7.35579504964539	8.34550367021277	6.08825510283688	7.05248965957447	7.24492614893617	7.28079070921986	6.55838629078014	7.68445824468085
SELE	4.89393485815603	3.87137714184397	3.92546484397163	4.33114157092199	4.85986115248227	4.43794185460993	4.76408394680851	5.29672505673759	4.16454292907801	5.78364091134752	4.37265746099291	3.83076570567376	4.60805962765957	3.85356479787234	3.98754064184397	3.63123382624113	3.96931592198582	4.05996728723404	6.16881482624113	4.54684330851064	5.16528814893617	4.26972213829787	4.1502260212766	5.32090827659574	3.83820715957447	5.77983332269504	5.52153145744681	4.01779539007092	4.09040990070922	3.79108385815603	3.98754064184397	5.03247235815603	6.48887945390071	3.68828154255319	4.37890066666667	3.91459105319149	3.89534294680851	4.56023592907801	5.0663019964539	4.50839878723404	4.75438728014184	3.83541933333333	4.46491158510638	3.64395516666667	3.83820715957447	3.65355338652482	3.95075070212766	3.66767659929078	3.80700784042553
TUBA1A	10.5390053723404	10.5450865319149	10.2891984219858	10.4045004751773	9.96046109929078	9.56154853546099	9.95641309574468	11.7448984078014	10.5679654113475	9.80402053191489	10.4386490035461	9.78182495744681	11.6148088333333	9.23839774822695	9.64295266666667	9.88878478014184	10.0711246631206	11.5127348014184	10.2599414007092	9.80213470567376	9.75057888652482	9.9748610212766	10.3342888439716	11.3270803758865	9.30693509219858	10.347466822695	10.7274761312057	10.2207154539007	10.3581314964539	8.22143504255319	9.21578235460993	9.83616828723404	12.2458119787234	10.382546429078	10.6008839822695	10.7477098368794	10.4101409751773	10.6774269574468	10.532190212766	10.1337729397163	10.0869053156028	9.30570357092199	10.3692429042553	9.30201406382979	10.2741844007092	10.3265664574468	9.64123343617021	9.79646470212766	10.1711127269504
CAV1	7.64765419148936	8.02087293262411	8.91823861347518	8.23607238652482	7.96692587943262	7.76371608865248	8.51840362056738	9.58555775531915	8.16661074113475	7.41511531205674	7.88152834042553	7.16216633333333	9.49582753191489	7.31816158156028	7.61222081205674	8.13693171631206	7.27236652836879	8.7895565035461	8.45130312056738	7.32212054255319	7.49231636170213	7.43520560992908	7.6970170035461	8.9780470141844	6.94972831205674	7.08714628368794	6.96824741489362	9.11763909574468	8.70600032978723	6.25838767021277	7.33907470212766	7.48463089361702	11.0313202836879	8.4897195106383	8.47933857092199	9.52854309219858	8.82812061347518	9.12872721985816	8.0840990212766	8.12205210992908	8.91638173404255	7.87998847163121	8.23724997163121	7.59104270212766	8.04267706737589	8.3741864893617	7.52128191134752	7.01127869148936	8.27659726241135
CYR61	8.30955726595745	7.26636079432624	6.86713877659574	7.51341788652482	6.85963295390071	6.24364318085106	7.3132165106383	8.75178190780142	7.84290117730496	8.34909831205674	6.84607383510638	7.19563935460993	8.50360338652482	6.78728766666667	7.30686977659574	7.60935893617021	7.49192976595745	7.98059391489362	7.34719094326241	6.73941859929078	7.48802629078014	7.52054988297872	7.19244435460993	7.70206614184397	7.4312185177305	8.33337465602837	8.84856563120567	7.61873316312057	9.76542270212766	6.12927875886525	6.91641280496454	7.41872819503546	8.30768920212766	7.97799014184397	7.58977806737589	8.18078431205674	7.69956865957447	7.70168071985816	7.60391091843972	7.3065420035461	8.06286868439716	6.5117039929078	7.80661721985816	6.4903225106383	7.24919313120567	6.40079542198582	6.95055103191489	7.03182508865248	7.38596591134752
MS4A7	7.23918488652482	6.18546886879433	6.83434295390071	6.51800928014184	6.56766821631206	6.24847079432624	6.26924061347518	8.54908436524823	6.65858754964539	6.59032395390071	6.44350729787234	5.69293286879433	6.69588731560284	5.80344390070922	5.29552517375887	6.65093834397163	6.28298108510638	7.44752289007092	8.44407876950355	5.63177966312057	5.66975069148936	6.53505537588652	6.14337013829787	7.99088136524823	6.08531142553191	6.1705675212766	6.20312426241135	6.45223534751773	7.41723932269504	4.77287463829787	5.48325074468085	6.78383873758865	6.57441040070922	6.09264819503546	5.67784559929078	7.85463391134752	6.44309078723404	8.33337465602837	6.47156884042553	6.29031112056738	6.02016754255319	5.46674669148936	6.77558455673759	5.17066562765957	4.41629119503546	6.4713389929078	5.60408580496454	5.93807383687943	5.64136427659574
GBP2	7.04777613120567	7.19949685106383	6.21013037943262	6.45429036170213	6.93323435106383	6.06048963475177	6.44001514893617	8.95220680141844	7.1988704751773	7.62249524113475	6.37180434397163	5.48301887588652	7.54994170212766	6.36688633687943	6.42944815957447	6.00586421631206	6.80938931560284	7.29873953900709	8.46680386524823	5.72198121276596	5.97751589007092	6.54071832269504	6.27237757092199	7.99562889716312	5.31018761702128	6.28136324113475	8.6065589964539	7.18926397163121	6.55307878368794	5.98334268439716	6.04232288652482	7.69308221631206	7.79372339716312	6.52535376241135	6.93152482624113	7.51906418439716	7.07933967021277	9.33120968794326	6.31386477659574	6.85187221631206	6.56351006028369	5.25476061702128	6.8176934964539	5.63093582624114	5.87997533333333	6.3715789787234	5.52980142907801	5.99776713829787	6.17263832269504
SLC4A9	6.13180524822695	6.82902039716312	6.47274744680851	6.80860284397163	7.22688036879433	7.32975435460993	6.60319058156028	5.24304056028369	6.5825840141844	6.46173709574468	6.0307300141844	6.79569893617021	5.33593903546099	6.33202670212766	6.9429700212766	6.35108706382979	6.06339773049645	6.27401528723404	6.61876928368794	6.94215627659574	7.02199445390071	6.91252155673759	6.31454981205674	5.39831333687943	6.27559976241135	6.55115756737589	7.2423685	7.5075765141844	6.54071832269504	7.59267868439716	7.64809039007092	7.45676925177305	7.74804274468085	7.07842975886525	6.1927965106383	6.49562152836879	6.46100715602837	6.22902779787234	6.54046723758865	6.38371274113475	6.27652970921986	7.14248391489362	6.20764585106383	6.87541618439716	5.96970105673759	5.99736608865248	6.61453469503546	6.84911032978723	6.49174109574468
LTF	11.6315214184397	9.90883410638298	8.59804110283688	9.07092329432624	7.8009445	6.1705675212766	8.80708602482269	11.8666621134752	8.89074209929078	10.580737893617	7.4384170035461	8.39986412765957	11.7628331099291	7.98059391489362	9.10383529787234	9.99642607801418	10.5014941276596	12.5480786950355	7.04486238652482	7.61348167375886	9.82494886524823	8.99779244326241	8.32300804609929	9.39614621631206	7.01802254964539	9.00596025177305	9.8521304964539	5.97257658865248	9.66595606382979	6.20855459574468	5.60907841843972	7.64937108510638	9.02285032978723	9.3570835141844	9.28207875531915	7.84663943971631	7.94255179432624	8.1660835106383	10.4887673014184	9.47683046453901	10.5910029255319	7.2052892429078	10.7939973120567	5.98141089007092	8.32835104255319	7.55181840780142	7.4060499787234	9.26867820567376	8.51226305319149
ATP6V0D2	8.95220680141844	9.17947507092199	8.3264410070922	8.49966266666667	8.88809282269504	8.90178130141844	8.16555389361702	7.29220040070922	9.04502992198582	9.0279909822695	8.77888035106383	9.19825135815603	7.50060236170213	8.56117913475177	9.58726633687943	8.88893383333333	8.02577857801418	7.57457117375887	8.44131790070922	9.2698405035461	8.43734326595745	8.63847222340426	8.7044764822695	6.76819196808511	8.63125240070922	8.66375490070922	9.24818507801418	8.88444832978723	8.65043897517731	9.68950961347518	8.7276299822695	9.13871707446808	8.80787936170213	9.24566584397163	8.36035952482269	8.35035917730496	8.54975559929078	8.44407876950355	9.86978161347518	8.53082490780142	8.49625702836879	8.99089615248227	6.79598139716312	9.37083207801418	8.71659255319149	7.70952664539007	9.07605767375887	8.53281686524823	8.54830867021277
COL4A1	9.68606977659574	9.59334543617021	9.4135220035461	9.65426565248227	8.94725974113475	8.97625831205674	9.02694563829787	10.8592648262411	9.60680479787234	9.88139119148936	8.93800637943262	9.13758486170213	9.91293335460993	9.46144783687943	8.99588817730496	9.58401281205674	9.08485720567376	10.3988597553191	9.79294784751773	9.20413159219858	9.31966332269504	9.20413159219858	8.98504957446809	9.63126908865248	8.84520465957447	8.93336004964539	9.74876395035461	9.07180153546099	9.71204414539007	8.27244692553191	8.80866021985816	9.13423765248227	11.036492035461	9.12104339716312	9.2868765141844	10.1947815035461	8.8656214964539	9.70326374468085	9.49882431205674	9.47825192198582	8.79287603900709	8.51902743262411	9.64295266666667	8.67598035460993	8.9434914858156	9.35332953900709	8.79541404255319	9.23249882269504	9.04297420921986
CXCL1	6.19440280496454	5.57250533333333	6.22486142198582	5.01126031560284	5.71028506382979	5.80046957446809	6.15989393262411	7.22978864184397	6.08664545744681	6.14429986879433	6.26022128723404	5.4764899822695	6.06969091134752	5.8953059822695	5.52215476241135	5.49018222340425	6.24522135815603	7.43950481560284	6.09113641489362	5.88364654255319	6.46678903546099	6.09573496808511	6.04704068439716	7.40565563475177	5.21187454964539	6.12296860992908	6.63246392198582	5.64096746808511	6.04409140070922	5.51324509929078	5.93958484751773	5.77768123404255	5.38388510638298	5.73632305319149	6.02456920567376	5.04648911347518	5.50632495744681	5.89096694680851	5.56899332624113	5.52642184397163	6.39298968439716	5.58688370567376	6.56817033687943	5.5262280035461	5.44483275886525	5.53523990780142	5.7829975177305	5.85788908156028	5.61287643262411
SMLR1	4.93184228368794	5.39556082269504	5.77154037943262	5.75232345744681	6.20810705673759	6.47067009574468	6.48279941843972	4.07752932624113	4.83536303191489	5.34594932978723	5.38042963475177	6.34467118085106	4.49092595035461	5.97083119148936	6.34326189716312	5.52452075177305	5.14906281914894	4.59307992907801	5.30370308510638	5.98659860283688	5.99716623758865	5.26654013475177	5.43681603900709	4.40165331560284	5.7204444929078	5.44839616312057	5.46485091134752	5.81012691843972	4.89723739716312	5.71683667730496	5.78954164539007	6.04681628368794	4.29411526595745	6.2916730177305	5.83827807801418	4.89369470212766	5.79761962056738	5.86247971631206	4.49684781205674	5.99564406028369	6.24433737588653	6.48521596099291	5.29242320567376	6.58592119148936	6.41189419148936	4.95520096808511	6.43476264893617	5.36313556737589	6.2381349893617
FHL2	9.43895289361702	8.45395511702128	8.62450239007092	9.05713093262411	8.08354877304965	7.90512625886525	8.68825131560284	10.4072099007092	8.91995882624114	9.02495975886525	8.19821014539007	8.19523807446808	10.0405553758865	7.5349979751773	7.55620580496454	8.41732766666667	8.69681656382979	9.80773512765957	8.44832298404255	8.13872615602837	8.59727507446808	8.73958065602837	8.08801431560284	10.1735535602837	8.24301286524823	7.95888534042553	8.65853314539007	7.51111788652482	8.99588817730496	7.65730892907801	6.88249302836879	8.06557436879433	9.3921545248227	8.23544992198581	8.24718244326241	8.40857860992908	8.53807060283688	8.18078431205674	9.28207875531915	7.77079279432624	8.28909056737589	7.89122382978723	8.39464153191489	7.10526660638298	8.48643521631206	7.74567684042553	7.72096517375887	7.8809950177305	8.05912408156028
TAP1	7.54555193617021	8.01201347517731	7.34898183687943	6.98180792198582	7.71700234751773	7.58813486879433	7.81415267730496	8.7525825070922	7.84198940780142	7.83434476950355	7.39580373404255	6.78569247163121	8.09449756737589	7.62957859574468	7.15743203191489	6.89112312411348	7.49117390070922	8.32835104255319	8.72680257092199	6.89005594680851	7.15236832978723	7.38063270567376	7.52563860638298	8.54830867021277	7.38244657446809	7.18349578368794	8.86482203191489	7.45081345035461	7.20352425177305	7.00030825531915	7.6204434858156	7.9255115106383	7.72316818439716	7.80560969858156	8.1773540177305	8.49438868439716	7.34300074822695	9.46144783687943	8.05387812765957	7.80900724113475	7.04486238652482	6.51270333687943	7.35371508156028	6.62727620567376	7.19244435460993	7.21552820567376	6.72223360283688	7.1495635141844	7.13174643262411
PSMB9	8.42504938297872	8.47679909219858	7.96339423758865	7.37334110638298	8.4066035070922	8.16089296808511	8.5042899751773	9.50334384042553	8.73643443262411	8.44069433687943	8.15510643617021	7.05817931914894	9.31333130141844	7.68531427659574	7.61348167375886	7.78470587943262	8.14204708156028	9.30072766666667	9.48845746808511	7.20987838297872	7.55144730141844	8.06945275177305	7.99959318085106	10.0165530851064	8.18827370567376	7.56772759929078	9.58726633687943	8.18593097517731	7.61713520921986	6.99002622340426	7.9194235	8.96952491843972	8.22383581914894	8.58067418794326	9.60680479787234	9.42571411347518	8.4505999787234	10.3770345673759	9.11867958510638	8.51902743262411	8.02892664184397	7.17783041134752	8.32965841134752	7.08022510992908	8.13067593617021	7.88838435460993	7.4060499787234	7.56051335815603	7.73689238297872
GNLY	5.36438660638298	5.03044844680851	5.05804208510638	4.68810790425532	5.69293286879433	4.81110313120567	4.87792016666667	5.01631529787234	5.03515145744681	5.60279977304965	5.18553387943262	4.99505144326241	5.67352584042553	4.97167833687943	4.60328576950355	4.6011059751773	5.24129847163121	6.0736289893617	7.34649106028369	4.8615400177305	5.31110055673759	5.3620924964539	4.42526924468085	7.22815964539007	5.17985547163121	4.76627964539007	5.0455604929078	4.72258128368794	4.54778895035461	4.75078235460993	4.81110313120567	5.95263264184397	4.99089314539007	5.592462	5.76107719858156	5.79310964539007	5.57984241489362	5.45819225177305	5.84454024822695	6.06208462056738	4.57354915602837	4.97345229432624	5.20388628723404	4.59057070212766	5.34044846453901	5.22239842907801	4.80395954964539	4.8249874858156	4.93843946453901
PMAIP1	4.29533464539007	4.15672473049645	3.77878441843972	4.90332534042553	3.92200989361702	3.5566915141844	3.96931592198582	5.81843341489362	4.4350914858156	4.04029631560284	4.0580849893617	3.49703439361702	4.1634394929078	3.56452990425532	4.11974361347518	4.17502425886525	4.15826674113475	4.79984814184397	4.61746786879433	3.46485619503546	3.54537278368794	4.1075454893617	3.81315290602837	4.9464560212766	3.52273476595745	4.39461393971631	4.4698930212766	4.08037825177305	4.6011059751773	3.71884222695035	3.6002394964539	4.34242485106383	4.20866007446809	4.0615310035461	3.99308321276596	4.14105337943262	4.06633329078014	5.14630041843972	4.15334536524823	4.1487504964539	3.50660072340426	3.45970159219858	4.16626884751773	3.77316143617021	3.61079437943262	3.92935119503546	3.71052095035461	3.71720673404255	4.04395370212766
PXDN	7.47433044326241	7.31415568794326	7.37458604609929	7.33602235815603	6.93297952836879	7.05306695390071	7.41987663120567	8.7189064751773	7.66075334397163	7.34616335106383	7.97953263475177	7.1702954858156	8.93336004964539	6.85375267375887	6.80465638297872	7.43371544326241	7.44789447517731	8.69456418794326	7.2845274929078	6.8340950141844	7.44577324113475	7.44538989007092	7.2882565106383	8.34611722340425	6.79323690070922	7.11016715602837	7.82664322695035	7.01187026950355	7.76414876241135	6.22259615248227	6.48146681560284	6.89935841134752	10.3719008546099	7.37420210992908	7.4750750177305	8.64597075531915	7.16216633333333	7.51643323758865	7.75703869858156	7.07611306028369	7.04660739716312	6.86972533687943	7.56969555673759	7.05100363120567	6.82483562411347	7.33734137588652	7.26228685106383	7.1360310070922	7.21682425531915
IFI16	7.65144295035461	7.49192976595745	7.88884410638298	7.49723608865248	7.60891347163121	8.11297516312057	7.66635987943262	9.71379379078014	8.23724997163121	7.70124432978723	7.65646114184397	6.94508206737589	8.30046018085106	6.9653924822695	7.12745136879433	7.28486941843972	7.51830084042553	8.7276299822695	8.56751130496454	6.80569097517731	7.22175977659574	7.79772219858156	7.44093184042553	9.46964283333333	7.10375068085106	7.72591293971631	7.60768885815603	7.58532058156028	7.41336266666667	5.51156412765957	6.73685959219858	7.51264609929078	9.36809495744681	6.76186754964539	7.3569214893617	8.64224815602837	7.61427253191489	8.92672642907801	7.20292433333333	7.65646114184397	7.31880571631206	6.2599905212766	7.71700234751773	6.51223763120567	5.48703158865248	7.62373282624113	7.03120513475177	6.65556761347518	6.23468889007092
IFITM1	10.3609105460993	10.7080782553191	10.6892863475177	9.9441404858156	10.0999225602837	11.793406141844	11.8031553404255	12.0008875	10.735585677305	10.6114158049645	10.382546429078	9.84636207446809	11.1284200425532	9.73626915957447	10.0869053156028	10.1453033971631	10.4586491134752	11.0588821489362	10.9377807553191	9.83028183687943	9.59334543617021	10.6292101843972	10.8952823652482	11.9785187304965	10.5743897588652	10.0754916134752	10.904086251773	9.74876395035461	9.73626915957447	9.54635368439716	9.66595606382979	10.0405553758865	10.9939457269504	10.7156964893617	11.2253418085106	11.1228721134752	10.2990916276596	11.3119147836879	11.0992937056738	10.347466822695	10.5611950567376	9.54322819148936	10.777305429078	9.15679108156028	9.99196610638298	10.2306159822695	9.62149845390071	9.63291772340425	9.71550403191489
DTX3L	8.51226305319149	8.39921940425532	7.97093534042553	8.05859389007092	7.90168009574468	9.19237302836879	9.33007204255319	9.81535215248227	8.23664818794326	8.43152179078014	8.07816964184397	8.08253557801418	8.99588817730496	7.7205239929078	8.21971688297872	7.78028210283688	8.44925475531915	9.23606964184397	8.56117913475177	7.52563860638298	7.85415843971631	8.28206189007092	8.35916507092199	9.2073449929078	8.26279795744681	8.64294902482269	9.01286053546099	8.11630637234042	7.85835596099291	7.6795274787234	7.8009445	8.07051754609929	8.56952146808511	8.2646500035461	8.18195691489362	8.34522352304965	8.12551132624113	9.3287580248227	8.19932715248227	8.09449756737589	8.01878492553191	7.0787380141844	7.8664644893617	7.33907470212766	7.66375045390071	8.2283270070922	7.66246844680851	8.35167421985816	7.93718091134752
CCL4	6.82142863829787	6.08916288297872	5.81645880141844	5.61183484751773	6.78182703900709	5.62644655673759	6.23722025177305	7.30751508510638	6.74760825177305	6.95001464539007	5.67460093617021	5.87083333687943	6.57790974822695	6.03403821276596	5.39300920567376	5.67040132978723	5.65493492907801	6.9614724964539	8.91441120567376	5.90025107801418	6.05109113120567	6.07036425886525	5.92010013475177	7.05100363120567	6.0950904929078	6.0579594822695	7.08055031914894	6.25838767021277	5.86562120921986	6.01531053191489	6.40117596808511	7.71253891843972	5.85703586879433	6.54996329078014	6.17506234751773	6.60685417730496	7.10433740070922	8.64893497163121	7.52367378014184	6.94482662056738	5.49800630851064	5.91082414539007	6.54504004964539	5.56899332624113	5.78027743971631	5.7762354822695	5.43593728368794	5.97478623758865	5.71130876241135
FABP1	8.45267345744681	8.13984083687943	8.83761630496454	8.95500306737589	9.35332953900709	8.28018510992908	8.64224815602837	4.68298158156028	7.16744912765957	8.18827370567376	8.85284404964539	9.49152795035461	6.93097042553191	8.70302079432624	9.30824771985816	8.42378610992908	8.47137622340426	6.73377214184397	8.4042099893617	8.73797560638298	8.87647795035461	7.93669818085106	8.44069433687943	6.0307300141844	9.07092329432624	8.81715086524823	8.77966505319149	9.16580069148936	8.01358475177305	8.23003723049645	9.44326390780142	8.39921940425532	5.03800521985816	9.2192705106383	8.21158039007092	8.37721456028369	8.76041223049645	7.96495493971631	7.62751467021277	8.66450884397163	9.46283707801418	8.75664238652482	8.41037218085106	9.12336106737589	8.71215006028369	8.32702928368794	9.59334543617021	9.00797209574468	9.38326305319149
ASB9	7.12498594326241	7.57287096453901	7.63551803191489	7.66635987943262	8.26043021276596	8.05329081205674	7.99139689007092	5.79535741489362	6.71487389007092	7.41759022695035	8.27396106382979	8.39085265248227	6.67176080141844	7.98873673404255	7.65522084042553	7.48239118439716	7.7301820177305	6.75076974113475	7.65397835460993	7.76994967021277	8.78204765957447	7.8009445	7.42210041843972	6.18959970921986	7.99661954964539	8.05064203191489	7.72408740070922	7.57131945744681	7.18639139361702	7.56174616666667	8.11242623404255	8.05442982269503	6.66888543085106	7.97299630851064	7.72977520921986	7.11288932978723	8.39085265248227	7.32246858865248	6.7237975	8.10926877304965	8.19166683687943	7.95888534042553	7.0357299822695	8.50230420921986	8.36541163120567	7.56616537234043	7.95089494326241	7.63386239007092	7.8921349822695
GBP1	7.27670018794326	7.02226329787234	6.46824518085106	6.7209674929078	7.68229369858156	6.97487695035461	6.76792642198582	8.28321126950355	7.03483762411348	7.70465767375887	6.52414108156028	6.07660123049645	7.18796845035461	7.08714628368794	6.74339892907801	5.89468261347518	6.81155521276596	7.37133902836879	8.68825131560284	5.78635428368794	6.43500791134752	6.41189419148936	6.20493639716312	7.80807989007092	6.69487242553191	6.86631645035461	8.94249705673759	7.43011220921986	6.69741287234043	5.53674638652482	7.01391465248227	8.20457115957447	7.2339485070922	7.34265289361702	7.23918488652482	7.5415919893617	7.40678286170213	9.39093190425532	6.72478162056738	7.62917630141844	6.58689285815603	5.4213849822695	6.63989034042553	6.08464489361702	5.25779559929078	6.6951400141844	6.00871455319149	6.26320086524823	6.05979131560284
TNFSF10	11.3558840460993	10.5258973120567	9.90075668439716	10.8910967375887	10.7042934148936	10.8769299078014	10.5423197021277	11.2979503368794	10.6221094716312	10.8278195212766	10.8365127730496	10.1756073723404	10.735585677305	9.37356121276596	10.5203502056738	9.8926279822695	10.4496444397163	10.9377807553191	10.6114158049645	10.6693907801418	10.1756073723404	10.735585677305	10.577599322695	10.5290155	10.1803140496454	10.9185150531915	11.4564942021277	10.9995597092199	10.6508504397163	9.30570357092199	9.94842381560284	10.5203502056738	9.51949873404255	10.5143066099291	9.95036373758865	9.68767244326241	9.83616828723404	10.9473038723404	9.49582753191489	10.6253855602837	9.88878478014184	9.90075668439716	10.909023177305	9.95036373758865	9.47825192198582	11.0763279361702	9.84009040070922	10.2065846560284	9.45592483333333
CSF2RB	5.7527715070922	5.99026010992908	5.95199493262411	4.86831070567376	5.94609792907801	5.3780390141844	6.27974814539007	8.33948433333333	6.2024365070922	6.12795030851064	6.02174706028369	4.70717244680851	6.81632033333333	4.75606196453901	4.50988355673759	4.44772442907801	5.92862132269504	8.1042119964539	8.28557418439716	4.88637464539007	5.78614615602837	6.60244082978723	4.93021374822695	9.66921653900709	4.11481273404255	5.64769206382979	6.67985069858156	5.36122719858156	5.00764641843972	3.98259068794326	4.77287463829787	5.82599322695035	7.41224686524823	5.87869066312057	8.26279795744681	7.47769597163121	5.93946931028369	7.56616537234043	5.47036497163121	5.33473171276596	5.6519200212766	4.36545004609929	6.86920043262411	4.8866074822695	4.66759626241135	5.34549683687943	5.76107719858156	4.91036454964539	4.49340818085106
ATP6V1G3	8.26159064893617	8.6436880141844	7.8809950177305	7.57415259574468	8.60939628014184	8.57273981560284	7.95733181914894	6.91367245744681	8.23904021276596	7.76047227659574	7.73689238297872	8.51297856382979	7.40494169148936	7.47846087234043	8.91906240425532	7.72182624468085	7.35000475886525	7.5075765141844	7.53539809574468	8.42239460283688	7.99088136524823	8.20982576595745	8.08965818439716	6.32255538297872	8.0820339858156	8.90819753191489	7.95682769148936	8.12605910283688	7.83145815602837	9.07714792553191	8.32473508156028	8.30166934397163	8.49438868439716	8.84014206382979	7.07784542907801	7.57575447163121	8.34909831205674	7.95841543617021	8.15571253191489	7.82525371985816	8.27306219148936	8.6982740212766	6.57033408156028	8.71444578014184	7.76283271631206	7.25897638652482	8.60226009929078	8.52258993617021	8.47612093971631
HLA-DRA	11.9895515177305	12.2334626985816	11.7722583156028	11.3408954078014	11.6865072836879	10.8107507553191	11.5047018333333	12.6465759539007	12.458996106383	11.793406141844	12.1227147021277	10.6892863475177	12.4961320744681	11.3711986205674	11.2704254609929	11.6509581276596	11.668191251773	12.6238061205674	13.0759209574468	11.0099698014184	10.9995597092199	11.5375870283688	11.1808552907801	12.9242208297872	11.7157520921986	10.9783804929078	12.2458119787234	11.5640163865248	11.4084073723404	10.452522751773	10.8952823652482	12.6465759539007	11.2636177659574	11.8874323865248	12.4789732375887	12.5480786950355	12.0776919397163	13.331434322695	12.195941570922	11.9317437765957	11.3332798156028	10.5975381453901	12.1694885496454	10.5576752836879	11.3408954078014	11.668191251773	10.8501243014184	11.3408954078014	11.0099698014184
IFIT3	8.12268160283688	8.35853511347518	7.76951818085106	7.8188515212766	8.18311562765957	10.7156964893617	10.2405783085106	9.72569625886525	8.01309373049645	8.09181810992908	8.18078431205674	7.56811546453901	8.66976326950355	7.87180412765957	8.45459478723404	7.90953906737589	8.23780366312057	8.37721456028369	8.60155185815603	7.71525181560284	7.85647473049645	8.18253779787234	8.53604210992908	7.77079279432624	8.64071886879433	8.45130312056738	9.46964283333333	8.24718244326241	7.95469584397163	7.61469080496454	8.14149918085106	8.6143949822695	8.06022837943262	8.5003294822695	8.15113504255319	8.5408054858156	8.41853142553192	9.78013113475177	8.37108214893617	8.07875677304965	7.90021676950355	7.60099939007092	7.82296305319149	7.63341885106383	7.71881307801418	7.76505620921986	7.8498644893617	7.60267352482269	7.93108705319149
IGLL3P	7.11709215602837	9.88139119148936	8.48263919503546	6.82877776950355	10.1803140496454	7.6287630106383	9.48694163120567	11.3332798156028	9.70848879787234	6.64063182269504	8.87013703546099	7.55304586879433	11.2573747553191	7.43481306028369	7.59936297517731	7.19676356560284	10.225764893617	7.70555786879433	8.23193554964539	7.79510017021277	10.2717230886525	11.5127348014184	8.19821014539007	11.8248932021277	8.76123841489362	9.6115715106383	7.58689583333333	7.4143959964539	6.96880776950355	7.31684687588653	9.27967905673759	7.49910682978723	7.56772759929078	8.24424470212766	8.63328018085106	7.89496441134752	8.94925518794326	7.44968315248227	7.70002620212766	7.48611578723404	9.78376168439716	9.04101897517731	11.1048901631206	7.14831118085106	7.37314896808511	9.82111285460993	9.64439645390071	7.14064909574468	7.05549102482269
PROM1	10.9680750106383	10.8592648262411	8.75821911702128	10.6396606312057	8.96469990780142	9.40478096099291	8.94725974113475	11.9198109539007	10.9287014007092	9.44181945390071	9.29581013475177	8.33211597163121	11.6865072836879	9.14096310992908	10.4101409751773	10.1826034787234	9.72386844680851	11.2058231666667	8.66224186879433	9.63969427304965	9.68687110992908	10.4824149397163	10.4496444397163	9.90075668439716	8.65778083333333	9.80773512765957	9.59487281560284	8.92672642907801	10.2231657411348	7.17750839361702	7.36123606737589	8.4505999787234	10.4244730638298	9.52411304964539	8.25627026595745	7.74896021985816	9.49289453546099	10.323753393617	10.6327683333333	9.70142475886525	8.47001920567376	9.0188169858156	9.91701529787234	8.41789919858156	8.75340374822695	8.96376853900709	9.0739100283688	9.11661515248227	10.3062860035461
ZGPAT	7.21233945035461	8.07502233333333	8.1888104964539	8.25079053546099	9.58111552836879	9.53894960283688	9.59638724113475	6.88573341134752	8.1458879787234	8.12268160283688	9.36426082978723	9.40680809929078	7.32081876595745	9.42434246099291	8.85710528014184	8.56394370212766	8.51840362056738	7.54081357446809	9.05607136879433	9.06782628368794	8.95500306737589	8.45330222695035	8.60086420212766	7.28587569148936	9.4135220035461	8.35035917730496	8.76278905673759	7.95418523758865	8.02249614539007	9.67613856028369	9.29955374822695	8.96283446808511	6.96623538297872	8.97903892198581	9.15090730141844	8.81369218439716	9.09339545744681	7.88931817730496	8.18224735638298	8.57716266666667	9.27595381914894	9.08388834751773	8.68199975177305	9.06564410992908	9.25409757446809	8.08633512411348	9.23487908510638	8.3364745141844	8.97625831205674
TPSB2	6.21862465957447	6.21565342553192	8.27422566312057	5.922766	6.84965913475177	6.26252090780142	7.31256226595745	9.70494306382979	6.70779440425532	6.65634126241135	7.44020471985816	6.12720409574468	7.33874052836879	5.74027157801418	5.21688825177305	5.8982955035461	8.26100918794326	8.26703765957447	8.32179669503546	6.12344735460993	7.36582793971631	8.53082490780142	6.76001619858156	8.68122713120567	7.51454059929078	6.02541424468085	5.78614615602837	6.2487299929078	5.16464158156028	5.86432079078014	6.20019468085106	6.89803571631206	6.18546886879433	6.80033291489362	7.09912613120567	7.58413841134752	6.59257396099291	5.87022914184397	6.37813232978723	6.4756165035461	6.73586695390071	7.38390580496454	7.58112535106383	5.15154076950355	6.15637433687943	6.41545712056738	6.12731335815603	5.71409915602837	5.69500187234043
IFI44L	8.01201347517731	8.02628242198582	7.38701634042553	7.42171244680851	7.15081783333333	11.8874323865248	11.2573747553191	11.7825937943262	7.57935090425532	7.12587463475177	8.01145477659574	7.51034222340426	8.94925518794326	6.90421057092199	9.32601130496454	7.38971702836879	9.01487329787234	8.06724768439716	7.70168071985816	6.58474020567376	6.62738941666667	7.55979814184397	8.95023884042553	7.60641661347518	8.76278905673759	8.9090299787234	9.40544376595745	8.64965821276596	7.4253715106383	6.60194993617021	7.18639139361702	7.07286357446809	8.33211597163121	7.82479319858156	7.27075294326241	8.26764668085106	8.14099418794326	10.2766103156028	7.86211625886525	7.5586409858156	7.98626110638298	6.16583926241135	6.99608429432624	6.1472234787234	4.98905003900709	8.33776705319149	6.70499524822695	6.63222730851064	7.01017482269504
HSD11B2	9.48535560283688	10.9235524148936	9.93376892907801	10.6892863475177	10.7853875815603	10.4586491134752	10.2231657411348	8.98901423404255	10.5611950567376	8.95881125177305	10.3881174113475	10.7156964893617	10.0801722730496	10.7274761312057	10.4676259255319	10.1360824822695	10.1663850390071	10.418705712766	10.6928831382979	10.904086251773	10.8278195212766	10.8107507553191	10.9783804929078	8.9090299787234	10.286546141844	9.66595606382979	9.92970344326241	9.95453264539007	9.9748610212766	11.1170891950355	10.8998884964539	10.7597250283688	10.7898812021277	10.8069144219858	10.1273197163121	10.1921722092199	9.88041326950355	9.66280075531915	10.7006602836879	10.3342888439716	10.2065846560284	10.8769299078014	10.0185775567376	10.6693907801418	10.4735974964539	9.80213470567376	10.5423197021277	10.3111123014184	10.084559893617
ETNPPL	5.14164172340426	6.48448011347518	5.83129513829787	6.61994997517731	5.8879964929078	4.9424010248227	6.01574721276596	3.30480373049645	5.30965526950355	6.65659893971631	5.88709745035461	5.82381669503546	4.52325464184397	7.54237780141844	5.60408580496454	7.26601382269504	6.66212384042553	5.37964726595745	6.69741287234043	6.44795175886525	7.71480767375887	5.71357469148936	6.06208462056738	4.24790179078014	7.31256226595745	7.24779463829787	5.69541063475177	7.30009465248227	6.11039330141844	7.48086136524823	7.64723876950355	6.18592934042553	3.64395516666667	5.93456389716312	6.57103626241135	6.2024365070922	6.31975520567376	6.22739760283688	5.00045208156028	6.11823788297872	6.46148121276596	7.57817321631206	6.03916984397163	8.53477671631206	7.29293666666667	8.16262104964539	6.94268540780142	7.55703221276596	8.4042099893617
LOC102723864	6.75877727659574	7.52488476595745	7.61592580496454	7.28045519503546	7.79440608865248	7.83102603900709	8.20520852482269	5.35881122340426	6.62111020035461	7.7729584822695	7.40817336879433	7.71881307801418	6.05863032978723	7.19855395035461	7.66203356028369	7.1946670177305	7.40642495035461	5.94894713475177	7.10375068085106	7.51754761347518	8.72358814184397	7.35542784042553	7.01598603546099	5.82273808865248	7.55067806382979	7.70904443617021	7.50406195744681	8.0755700106383	7.55742937588652	7.45115505673759	7.35371508156028	7.28794772695035	5.12846490780142	7.51185739716312	7.8785535	7.06499466312057	8.12863958510638	7.59683537234043	6.92739141134752	7.79639841134752	7.87511529432624	8.10362407446808	7.24951734397163	7.82431688652482	8.76202882978723	7.70061083865248	7.7591760035461	7.54435894680851	8.35099403546099
HLA-DPA1	9.94619453191489	10.430117429078	9.07284970212766	9.13650203546099	10.0515375992908	9.21697214184397	9.87373774822695	11.3558840460993	10.0205956099291	9.41780665602837	9.63969427304965	8.86142559574468	10.5047692553191	9.11867958510638	8.69909393971631	9.39750359574468	9.93376892907801	10.8501243014184	11.6592218085106	9.11037109219858	8.89074209929078	9.8926279822695	9.43769361347518	11.1863963971631	9.78182495744681	9.24566584397163	10.0559657943262	9.66759297163121	9.19109820921986	7.8155709893617	8.40043932624113	10.7042934148936	8.74702304255319	10.064806677305	10.9235524148936	10.8680758439716	10.2599414007092	11.7825937943262	10.4676259255319	10.4586491134752	8.59727507446808	8.31756061702128	10.4919700921986	8.57784533687943	9.33254664893617	9.29466133687943	8.99089615248227	9.01286053546099	8.74210210992908
C1S	8.82729358510638	8.0570149964539	9.12541103900709	8.45267345744681	8.35662027659574	8.16374278723404	8.27718789716312	10.7939973120567	9.22056046808511	8.87834312056738	8.92672642907801	8.44002475177305	10.0953588368794	8.46429625531915	7.45489561702128	8.87834312056738	8.65560018794326	10.0913767411348	9.31586771985816	8.28018510992908	8.01613367021277	9.07180153546099	8.07326826241135	11.4564942021277	8.67598035460993	8.05329081205674	8.67133070567376	8.50165537234043	8.32899960638298	6.2512595177305	6.81929012411348	8.6835009929078	10.9333667659574	7.96026587234043	9.41211753546099	10.3062860035461	8.62150535815603	9.63126908865248	9.30072766666667	8.7945610177305	8.46748509574468	7.53666154609929	9.26260142907801	7.06766974113475	7.75293775177305	8.5835900141844	8.00421518085106	8.06557436879433	7.72806364893617
RDH12	5.58112067375887	7.05771768262411	6.88814768085106	7.95733181914894	7.89399229432624	7.29120442907801	8.02998285815603	4.70811075531915	6.23790509929078	6.32584086170213	7.94064779432624	8.5486965177305	5.57272022340426	7.86211625886525	8.37721456028369	7.76817453546099	7.28286790780142	6.34581978368794	6.73685959219858	7.43371544326241	8.75821911702128	7.65144295035461	7.89070744326241	5.76083237234043	8.7895565035461	8.01613367021277	7.45260581205674	8.03835730141844	6.94862969503546	6.29796226241135	6.96824741489362	8.74943619503546	5.50379242198582	8.00729436524823	8.05387812765957	7.1464854858156	7.77754065248227	7.3054819787234	7.6522750106383	8.41471162056738	7.9401400035461	8.7937265	7.20698731205674	8.90543227659574	8.81284622340426	5.85269325531915	7.27573985460993	7.78732975531915	6.43332106737589
HAVCR1	8.34909831205674	4.53966591134752	4.5700410106383	4.22392689007092	4.60303440780142	5.27415053546099	5.26005707092199	6.31644521985816	5.61267482624113	7.19114419858156	5.46762442198582	5.77685930141844	5.29409296099291	4.46662539361702	7.21915358510638	5.87427559219858	6.93239721276596	5.62280106382979	5.25012029432624	5.49851975886525	4.22589124113475	4.39782980496454	5.12891595744681	4.61696312765957	4.49992405673759	4.6443625	5.91483010992908	5.63533357446808	7.45676925177305	4.29533464539007	4.1866979787234	4.31226024468085	4.00260209929078	5.94956845035461	5.27286164539007	5.73632305319149	4.76945024113475	6.61301528368794	5.17792393262411	4.66392230141844	5.6160320070922	4.75860246099291	6.68079554255319	4.85862482624113	5.55382820212766	5.85081112765957	5.31522974113475	4.97322042907801	5.30998281914894
AFM	7.73373595744681	8.94538791134752	9.82300775177305	8.612278	9.40544376595745	8.94637562765957	8.46780959751773	3.17339573404255	6.82638735106383	8.48458086879433	9.1465780141844	8.6186339964539	5.63388156737589	8.75664238652482	8.6267294751773	8.60438281914894	6.45290823758865	6.69314139007092	8.93047952836879	8.09766792553192	9.26631511347518	8.50297728014184	8.34975896808511	4.04781676950355	9.5781889787234	9.22430335106383	8.84520465957447	9.35205720212766	7.27236652836879	7.62457510992908	9.34392677659574	9.34666333333333	3.45985482269504	8.91084493971631	7.61873316312057	8.11630637234042	9.04194643262411	8.12091286524823	7.99195784397163	9.44592273404255	9.45444916312057	9.35205720212766	7.92218710638298	9.44326390780142	8.50230420921986	8.89351988297872	8.9238120177305	8.4897195106383	9.23136918439716
CXCL11	6.35414828368794	7.14371981205674	4.33191367021277	3.90956312411347	6.29538015602837	3.25701622340426	3.31696776950355	7.43155606382979	3.85912975177305	7.32603867730496	4.06687741843972	3.48327573758865	4.87163995390071	5.0819415248227	4.01071147163121	3.56839913120567	5.11426628723404	6.69894989361702	7.5586409858156	3.52001411702128	3.73878816312057	4.38416118085106	3.46671982269504	7.05248965957447	4.0780415	3.62569871985816	8.94067455673759	8.04796137588652	3.34022674468085	3.1278859929078	4.68786281914894	7.16966496099291	4.10832141489362	6.37093967730496	4.32571361347518	6.03357813829787	7.1702954858156	10.8723865780142	5.8978624822695	7.58892043617021	4.26827664539007	3.3176250070922	4.63558096099291	3.66104707092199	3.24017304609929	4.04341117021277	3.10334272340426	3.52304226241135	3.19927590780142
WARS	8.79192931560284	9.08996245390071	8.67743679078014	8.64522040780142	8.93800637943262	8.71289593262411	8.9008610070922	9.21213591134752	8.6230205141844	9.33502389716312	8.51494888652482	8.50700092198582	9.14438640070922	9.0858990177305	8.44603819148936	8.53807060283688	8.8153834751773	9.17721760638298	10.318851787234	8.67524665248227	8.23664818794326	8.67743679078014	8.42504938297872	9.19237302836879	8.82992160992908	8.1458879787234	10.1756073723404	8.85102832978723	8.39535460283688	8.41669792198581	8.77476273404255	9.57201637234042	8.76842840780142	9.21213591134752	9.55842193262411	9.48379056028369	8.9073025141844	10.7519192446809	9.72195307092199	9.20298030851064	8.41913368439716	8.36352776595745	8.67973619503546	8.28146423049645	8.8153834751773	8.60226009929078	8.07709316312057	8.48328642907801	8.33275662056738
IGKC	5.92840186879433	6.46991958865248	6.31620678368794	5.46421595390071	7.2898739964539	5.74919515957447	6.95137887943262	7.83145815602837	6.8756839822695	5.53338786524823	6.44167481914894	5.7298630035461	7.05217821985816	5.88364654255319	6.09991543971631	5.79109292553192	7.38882034042553	5.71956486170213	6.46702023404255	5.86873078723404	7.08055031914894	8.02628242198582	6.30339167021277	8.6230205141844	7.06261070212766	6.80301766666667	5.34463268794326	5.28136636170213	5.21977043617021	5.53297293617021	7.04457925886525	5.59225129078014	5.80088372695035	6.31083062411347	6.61504253900709	6.73916308156028	6.81929012411348	5.90003559574468	6.1863624787234	5.55698171985816	7.1533105070922	6.92709691843972	7.8703159858156	5.46213044326241	5.80344390070922	6.67755772695035	7.32047360283688	5.43401309574468	5.75863760638298
QPCT	7.34265289361702	6.39144938297872	5.76063596453901	6.53219532624113	5.40071441134752	5.77346078014184	6.10358263829787	7.21521418439716	6.00742471985816	6.4449600141844	6.19719616312057	6.42636486524823	7.74392132978723	4.6053015106383	6.22003919148936	6.05863032978723	6.93181869858156	7.06378874468085	5.7321254964539	5.4708874929078	6.06969091134752	6.92956935815603	6.25699803900709	7.47469154609929	4.16703134042553	5.55485330141844	6.08374462411347	6.19996959574468	7.1360310070922	5.09499336170213	5.20323005319149	5.52432411347518	6.40995982269504	5.95846910283688	5.62867202482269	4.96772405673759	6.09923257092199	6.45979543617021	5.95367334751773	6.34396359219858	6.36952742907801	5.67166611702128	6.84307908865248	5.70437847163121	6.27997608865248	6.50238340780142	6.14038075177305	5.90522242198582	6.60220087588652
XAF1	6.08108667021277	6.28705728368794	6.24545192907801	5.97795538652482	6.16925696808511	8.72358814184397	7.05521795390071	9.13541154255319	6.78814993971631	6.32021870921986	6.62149432269504	5.89743895390071	6.72678021985816	6.12000924822695	7.04128356028369	5.9896680106383	6.50813181914894	6.60953319503546	7.03916503900709	5.93261434042553	5.93741060283688	5.97344843262411	6.56451719858156	7.06968973758865	6.82061281914894	6.58963929787234	6.90941257446809	6.81447492907801	6.20423993617021	5.57841808510638	6.15989393262411	6.59898079078014	6.86285765602837	5.79290991134752	5.51449303900709	7.03150441134752	6.44073363120567	7.62165170921986	6.94020270567376	6.20312426241135	5.99671964184397	5.27652130496454	6.27191187588652	5.78171213120567	5.1879395141844	6.58836313829787	5.86562120921986	5.58688370567376	5.09808085460993
HRG	8.08354877304965	9.09855130496454	8.90453087588653	8.69755670567376	9.12541103900709	8.66897347163121	8.48263919503546	6.74814693262411	9.03016224822695	7.34049164184397	8.93528679078014	8.55912897163121	7.99959318085106	9.59177712765957	9.06680726595745	8.92093539716312	8.63768013120567	7.76727478723404	8.49564339716312	9.02180723404255	8.70302079432624	8.39464153191489	8.65265947163121	6.65556761347518	8.89714523404255	8.77966505319149	8.68122713120567	8.40857860992908	8.45267345744681	8.76918688652482	8.99779244326241	8.96766130141844	8.45981765957447	8.86311574113475	9.04602065602837	8.00369441134752	8.93047952836879	8.59029632624113	8.02034626595745	8.28321126950355	8.83849516666667	8.57515026241135	8.05598202127659	9.510686	9.6037159964539	8.35099403546099	8.57239325177305	8.51028739361702	9.67436204609929
FAM83D	6.09288730141844	7.20107383687943	6.79793617198582	7.8785535	6.62852775531915	7.43874221276596	7.60434243262411	4.91742370212766	5.80711746099291	6.65194413475177	7.35069420212766	7.25083460992908	5.06590389716312	8.19339191843972	6.05387994326241	7.91401078723404	6.13745473049645	5.89204721631206	7.47171875886525	6.39537228723404	7.05671352482269	6.59600281560284	5.8486490035461	5.24814896453901	7.38408383510638	6.86014064893617	6.72728619148936	7.49910682978723	6.07036425886525	6.99717353546099	7.52868781205674	7.26773607092199	5.78151334751773	7.03742014539007	6.75102712765957	6.74339892907801	6.80727437234043	6.99175993262411	5.74330946808511	7.0605465106383	7.25196325886525	7.16998194680851	6.401311	8.32965841134752	7.46010996099291	6.83354074468085	6.80138780496454	7.96793972340426	7.99088136524823
BTN3A3	6.9458900177305	7.23530215957447	6.40029120567376	5.84064011347518	7.13757081560284	6.76664113120567	6.72074680851064	8.11297516312057	7.31154720921986	6.63345184751773	6.73011058510638	6.27652970921986	7.97299630851064	6.82930920567376	6.38467967021277	6.42471529787234	6.46577986524823	7.63049307092199	8.37838193971631	6.52852567021277	6.61822635106383	6.89528481205674	6.94862969503546	8.75490296099291	5.9606785212766	5.77513837234043	7.5613320248227	6.80163187588652	6.63099460638298	5.72708095035461	6.91278376595745	7.55544692907801	7.38136130851064	7.10433740070922	7.58332539007092	7.46268187234043	7.1690594893617	8.80043885106383	6.77480459929078	7.31849223049645	6.1552305177305	6.13336367021277	6.89085474822695	6.2714424964539	6.56007391489362	7.17941968794326	6.42661857801418	6.17372988297872	6.16471455319149
IGJ	5.36239714361702	10.6967469539007	8.58801309219858	5.42631856382979	10.8069144219858	5.48487060992908	8.49966266666667	11.1929761631206	8.31017665602837	4.95126013120567	8.44270511347518	5.20300893262411	8.83422863120567	6.73763527659574	7.74852343971631	5.48301887588652	10.823685964539	7.15555457801418	7.89096563652482	6.18729784042553	9.38446921631206	12.5480786950355	7.40380558865248	12.157242641844	9.17721760638298	10.5679654113475	5.20516156028369	5.64863768794326	4.29749365425532	4.08423360283688	9.84009040070922	5.51342242907801	5.40260267021277	7.65983647163121	9.05825041489362	7.36547534397163	9.59334543617021	8.0755700106383	5.36968725531915	5.11296382624113	10.0494197730496	9.80773512765957	11.1633793510638	5.77111086879433	5.18204889716312	10.523134641844	10.6253855602837	4.07723207446809	6.3713730106383
CLIC2	5.89807439007092	6.21517407092199	6.20266314539007	5.73715484751773	6.25262307092199	5.8858225177305	6.08030495390071	7.58652258156028	6.04525476595745	6.18936524822695	6.50626672695035	5.30036474822695	6.43953580496454	5.55910512765957	5.66216507092199	5.49038936524823	6.05457693262411	7.13816137943262	7.24845662056738	5.39511525177305	5.3717750212766	6.44263113475177	5.36521674822695	8.24603854255319	5.51980882624113	5.83317594680851	6.1115065106383	5.82144919858156	5.71811466312057	4.47975235460993	5.33636375531915	6.31408066312057	6.84569161702128	5.84521461347518	6.05256866666667	6.88598864184397	6.64414878368794	7.68445824468085	5.84779197163121	6.16471455319149	5.82253095390071	4.98950214184397	5.97922345390071	5.19827711347518	5.2015475177305	5.8851539858156	5.90437964893617	5.18379927659575	5.4013709858156
GGACT	6.31408066312057	7.29258471276596	7.12745136879433	6.99689576241135	7.45750693617021	7.60768885815603	7.43986926950355	5.10763807801418	6.61555635106383	6.46124346808511	7.33008505319149	7.64340868794326	5.60241834397163	8.11806530851064	6.81958207446809	7.32339892553192	6.9108364822695	6.39722496099291	7.29597583687943	6.76792642198582	7.27138055673759	6.83993887588653	7.22750055319149	5.23997537234043	7.59853538652482	7.27236652836879	6.47369432978723	7.23691462411348	6.84153456028369	6.71592364539007	7.98471872695036	7.2194650177305	5.06270577304964	7.10927718439716	7.64168785815603	7.27236652836879	7.38701634042553	7.22304425177305	6.10993940425532	6.72326096808511	7.9986204858156	7.5362700248227	6.97868015248227	8.4505999787234	7.99302326241135	7.71836190070922	7.62917630141844	7.25897638652482	7.90807892907801
ELTD1	6.94750327659574	7.42681242907801	6.61876928368794	7.02659314539007	6.89085474822695	6.92679637943262	6.4230355248227	8.36541163120567	6.59755208156028	6.60685417730496	6.82798314184397	6.23946757446808	7.77576181914894	6.53528319503546	6.74897385106383	6.7860577570922	6.75617131914894	7.29943135460993	7.3936520248227	6.3370610177305	6.2142275035461	6.64087319858156	6.49613981205674	7.49154337234043	5.55615691489362	6.58155847163121	6.41906378723404	6.43787780851064	7.4486165177305	5.21800537588653	5.90542638652482	6.71745210992908	8.19640170921986	6.72085715070922	5.32283185815603	7.00316552482269	7.58813486879433	8.11351532978723	6.75153612765957	6.83725994326241	6.60710193971631	5.53297293617021	6.70525108865248	6.24498812411348	4.65100820567376	6.7661120212766	6.5206950212766	6.25649708156028	5.58178576595745
SLC12A3	5.84148162765957	7.21394234397163	7.14434308510638	7.56851987588652	8.30768920212766	8.08744384397163	7.92264930851064	5.26370190070922	7.15462231205674	6.35536012056738	7.42681242907801	7.30515017730496	5.25846889716312	8.32702928368794	6.99855624468085	7.27775107801418	6.52438012411347	7.02488040780142	7.9827184858156	7.07463068085106	8.38396513120567	7.8736754929078	7.29293666666667	5.70228216312057	7.55345181205674	7.98575760992908	7.53303074822695	7.46379619148936	6.22003919148936	7.9760169929078	8.06386742907801	7.48574454964539	7.79465526950355	7.96288570212766	7.03658454255319	7.10002975886525	7.15365941134752	6.40104093617021	6.84254957801418	7.7051185106383	7.84004354964539	7.34010556382979	6.39767834397163	8.13872615602837	7.38210405319149	7.23497906737589	7.76237368439716	7.24717681205674	6.49689021276596
HCP5	7.03887565248227	7.59393341843972	6.54661209574468	6.27260929078014	7.34316880496454	7.104928	7.44426347163121	8.32300804609929	7.83188729787234	6.92405553546099	6.5282759751773	6.77403197163121	7.94358530851064	6.59755208156028	6.76766473049645	6.74419008865248	6.81131312411348	7.43444835460993	7.97550556382979	6.54292531205674	6.68009536879433	6.79931482978723	7.24717681205674	8.40362558865248	6.30049581205674	6.38261736170213	7.72544715957447	6.58382197163121	7.2088770141844	6.29434760815603	6.94943260638298	7.41653182978723	6.4981004929078	7.3065420035461	8.01410190070922	7.30042305673759	6.89636239007092	8.7895565035461	7.50602970921986	7.41473983333333	5.89251775886525	6.15780793262411	6.979746	5.92490381914894	6.94268540780142	6.86713877659574	6.21125887943262	6.57333529078014	6.51319621631206
SAMHD1	6.35226857446809	6.67201286524823	6.52461942553191	6.10378503546099	6.29308891134752	6.46752869858156	6.69868796099291	8.1289295070922	6.8865204929078	6.69588731560284	6.56987072695035	5.85595732978723	6.77184622695035	6.24824120921986	5.36927141843972	6.0887185106383	6.25080376241135	7.43809775177305	7.76549027659574	5.59063142553191	6.04010394326241	6.23946757446808	6.05129495390071	8.2545085	6.21469891843972	6.25542182269504	6.53749370212766	6.32281803900709	6.08282480141844	4.88569857801418	6.04433971631206	6.56250878723404	7.54435894680851	6.3888940070922	7.12083880851064	7.85274724822695	6.50603560992908	7.8104284822695	6.43811641134752	6.58036730141844	5.84672517375887	5.20672134751773	6.57617545744681	5.76570604255319	5.38810456028369	6.36298729432624	5.78716424822695	6.07772203546099	5.88861380141844
LDHD	6.56326291134752	6.41402823404255	6.49218359219858	7.55703221276596	6.91110869858156	7.57131945744681	7.65312224468085	4.50093992553191	6.52777886170213	7.1649255070922	7.4308465035461	7.80807989007092	5.16701838652482	7.52563860638298	6.59600281560284	6.57152920921986	7.45081345035461	5.70586657801418	7.17592980851064	7.17329007978723	7.74477939716312	6.74707620212766	6.30653925531915	4.87260640070922	7.50721056382979	6.51884983865248	7.19208915248227	6.36600328014184	6.41402823404255	7.54994170212766	7.41404709929078	7.57287096453901	5.33248424113475	6.19418687234043	6.70474637234043	6.12878689716312	6.96741234042553	5.94458920921986	6.45956987588653	7.2204265248227	6.30542280141844	7.74710535460993	6.0462669822695	7.05464019148936	7.30990521276596	7.19083737943262	7.19114419858156	6.90890307801418	6.67732523404255
GGT6	7.44717369503546	7.51906418439716	7.95733181914894	7.32671339361702	7.7051185106383	7.98369813829787	8.15629064539007	6.14889135106383	7.45974535460993	6.75617131914894	7.48998935815603	8.41230974113475	7.03182508865248	8.27659726241135	7.85835596099291	7.51185739716312	7.63182810638298	6.85512636524823	7.8155709893617	7.77845165602837	8.3685344893617	7.65860479432624	7.9784554751773	5.82576952482269	7.21156016666667	7.57935090425532	7.37278485106383	6.45006319858156	7.56336984042553	8.50906512765958	8.35601893617021	7.67048459574468	7.35616375886525	7.79596721985816	8.27659726241135	7.10465831914894	8.18419570921986	7.01626026950355	7.96996089007092	7.93211338297872	7.71341531914894	8.25538659219858	7.86449916312057	8.33275662056738	8.46429625531915	7.33493818794326	8.09397777659574	7.90561426950355	7.6795274787234
SLC5A11	6.976061	6.9348930177305	7.32671339361702	7.67647865248227	7.16404324822695	7.6097710035461	7.51303623758865	5.12624496099291	6.91978232269504	8.02520224113475	7.82206268439716	7.82961897517731	5.66910740425532	7.79372339716312	7.62004605673759	7.41473983333333	7.28115190425532	5.97611304964539	7.11620014893617	7.74392132978723	7.13724230851064	6.89663635460993	7.33805009929078	5.81237769858156	7.78822986524823	7.30161624468085	7.25114585460993	7.61914018085106	6.80646423049645	7.42171244680851	7.85929461702128	7.23497906737589	5.92444405673759	7.56889981560284	8.01201347517731	6.85187221631206	7.09162293617021	6.86607726241135	6.35635671276596	6.94322763120567	7.35069420212766	7.17627081560284	6.96342470921986	7.94409975886525	8.14046993262411	7.96845821276596	7.90561426950355	7.66672764893617	7.2800874858156
PRODH2	8.52397090425532	9.26867820567376	10.5545805425532	9.76904434397163	10.2405783085106	9.91502356028369	9.61810157446808	6.23858463120567	8.72516906737589	9.59048566666667	10.1475924609929	9.96046109929078	7.61914018085106	9.8926279822695	8.94249705673759	9.19936180851064	8.82903740780142	8.01410190070922	9.98571479432624	9.54933141489362	9.81744396808511	9.65426565248227	9.57043620921986	6.79781384042553	10.0624374929078	9.03452814184397	9.28207875531915	10.0342258475177	8.26043021276596	8.68276076241135	10.0426526347518	9.72743576241135	7.04777613120567	9.96661058510638	9.50927153546099	9.71204414539007	9.6053154858156	8.83587395390071	9.01582381560284	9.90684354964539	10.3446956028369	10.4273132553191	9.34136604964539	9.85794962765957	10.1756073723404	8.93881375531915	9.4135220035461	8.89167029787234	8.86830108510638
ADAMTS1	8.99193915602837	8.01309373049645	7.3527180106383	8.26217585106383	7.33213888652482	7.15868390780142	7.52054988297872	10.0624374929078	7.23658706737589	9.90684354964539	7.51643323758865	8.05329081205674	8.67671534751773	6.99886086170213	8.00161108510638	7.71746597163121	7.45190470567376	9.0378810177305	7.03150441134752	7.73057443262411	7.56214092553191	7.75293775177305	7.32504480141844	8.1853609964539	6.35685196099291	8.1649649893617	8.87472241843972	7.29363157801418	8.73071959574468	8.19583940780142	6.81155521276596	7.79465526950355	8.12379911347518	8.06778703900709	6.87892157446808	7.92310831560284	7.79596721985816	7.80900724113475	8.63054485460993	7.79510017021277	7.31650386524823	6.72429441843972	7.87417206028369	6.46802157446808	8.34069014184397	7.93108705319149	7.13203458865248	8.34786691134752	7.84381186524823
KNG1	8.62823508865248	9.58555775531915	8.73242539361702	9.84198644326241	8.99193915602837	9.54635368439716	9.06986569148936	8.20808074822695	9.35951168794326	7.02572718085106	8.75490296099291	8.2532180070922	8.93980045744681	9.87565766666667	9.81176195035461	10.3062860035461	7.62333383687943	7.75873239007092	8.94925518794326	9.55082778723404	8.94448740070922	9.08785782624114	9.60075679078014	6.69052277659574	9.45592483333333	9.75771254255319	8.69379103546099	9.28569385815603	9.79112724822695	8.172927	9.57043620921986	9.74520746099291	9.69132344680851	9.09855130496454	9.11763909574468	8.45910224822695	9.38833658865248	9.39865287943262	9.54174752482269	9.59334543617021	8.34909831205674	8.00622779078014	8.86922691489362	10.0559657943262	9.80996373404255	9.60680479787234	9.53744804609929	9.25055610283688	9.95036373758865
PLCB4	5.96267635815603	5.54515146808511	4.78195315248227	5.20648030141844	5.11095805319149	5.03224864539007	3.93473412411348	6.59548732624113	5.56500853546099	5.47731009929078	4.95567309574468	5.77579208510638	6.02219120567376	4.8493164751773	4.98227082269504	4.63583126241135	5.24522137588652	6.88763779078014	4.65401545390071	5.04916704964539	5.96820219148936	5.40260267021277	5.55777259219858	5.60743966666667	4.27051689361702	5.43638156737589	5.36229282269504	4.81802437943262	5.4783604822695	4.11895358865248	4.4567790177305	4.80296947163121	5.27717679787234	4.16703134042553	3.87804135815603	5.4454624822695	5.34000377304965	5.86097890780142	5.43164672340426	5.64178982624113	4.63874709574468	4.56103221985816	5.52003957446809	5.15866079078014	3.76434505673759	5.15778977304965	5.3173695070922	5.25735783333333	3.96420068085106
IFI44	6.87458994326241	6.32674839007092	6.56326291134752	6.29981290780142	5.92884726950355	9.13423765248227	8.17847104964539	8.98597679787234	6.73509457801418	6.1184525	6.83223928723404	6.33548515248227	7.55785874468085	6.18168203191489	7.28486941843972	6.28112356382979	7.41473983333333	7.54518489716312	7.07729090070922	5.78532894680851	6.32281803900709	6.69314139007092	7.58732776950355	7.25830965602837	6.57566538297872	7.65730892907801	7.48202144326241	6.84153456028369	7.03994940070922	5.78954164539007	6.17735791134752	6.32116741843972	7.39795108156028	5.70655333687943	5.39319915248227	7.34966595035461	6.66721460283688	8.03323891489362	6.71868822340426	6.11259407446808	6.21306914893617	5.47036497163121	6.40467329432624	6.14293392553192	4.72666237588652	6.91278376595745	6.6162920106383	5.94653557092199	5.34129416666667
SLC51A	6.05387994326241	6.43087628368794	7.38919367375887	6.44680263475177	7.14922940425532	7.66887916666667	7.55466815957447	4.24081344326241	5.65988319148936	7.64685727659574	7.17814190425532	7.54435894680851	4.8191949893617	7.32808044326241	6.95165332978723	6.89583387588652	6.73736771985816	5.76255795744681	6.62654725886525	7.14403609929078	7.80762613120567	6.71690955673759	6.41093517730496	4.59989645035461	7.02141690425532	6.61678533687943	7.75745810283688	6.76399446099291	5.82020687588652	7.03150441134752	7.2262679929078	7.28855978368794	5.02803475177305	6.53528319503546	6.50116024113475	6.07704791134752	7.1649255070922	6.60296903900709	5.18007208510638	7.09015014893617	7.56651880851064	7.94914036524823	6.77428965248227	7.63882264184397	7.52248994326241	6.80544572340426	7.1308360106383	6.22623261347518	6.97811653546099
PSMB10	7.98977221276596	7.50954484751773	7.27269823049645	6.88052536170213	7.32081876595745	6.90366563475177	7.2339485070922	8.33459315248227	7.6014125212766	7.77208324113475	7.12114566666667	6.79515632269504	7.92334060638298	6.70525108865248	6.90728105673759	7.14797824468085	7.47731573404255	7.8805019751773	8.19166683687943	6.58107793971631	6.9139314787234	7.05013543617021	6.98602546808511	8.40979442553192	6.7345685035461	6.69791455319149	8.1888104964539	7.16246454609929	7.18446319858156	6.98148824113475	6.87810491843972	7.74346882269504	7.02629688652482	7.58773928368794	8.05859389007092	8.13631187588653	7.52406536879433	8.97529709219858	7.73547086170213	7.4405559929078	7.0254565141844	6.5916104858156	7.46709261702128	6.64163114539007	7.27573985460993	7.33566392198582	6.57033408156028	6.9047874929078	7.16649144680851
GIMAP2	7.27807111347518	7.066211	7.2204265248227	6.32744791843972	6.84333744680851	6.55739636879433	6.97487695035461	9.10944494680851	7.70689134751773	6.65273521631206	7.09758465602837	5.34890315248227	7.87273786524823	6.08595873404255	6.04387465957447	6.12731335815603	6.91978232269504	8.52189869858156	8.22490304255319	5.30699156737589	6.06552068794326	7.23595832269504	6.42777929078014	9.33254664893617	5.40260267021277	6.63519853546099	6.75201343971631	6.76555708156028	6.67642540780142	4.9142214858156	5.89096694680851	7.08653243617021	7.10864724468085	6.85103458865248	7.91988235106383	7.77668942198582	7.06406917021277	8.74043887588653	5.94738756382979	7.08685218085106	6.1458130177305	5.50421119858156	6.94282771453901	6.1644589858156	5.73524138652482	6.93041041843972	6.7758709929078	6.25436975886525	6.47682005673759
CCL2	9.89682215957447	8.15745471276596	9.11443311347518	8.88530126241135	9.15328408865248	8.86482203191489	8.84856563120567	10.6967469539007	9.29466133687943	10.3086510319149	8.67820761702128	7.92264930851064	9.84009040070922	7.69267715602837	8.48072741843972	8.56675517730496	8.09828542198582	9.11142406028369	8.80866021985816	8.2149555248227	8.72921669148936	8.95318770921986	8.94067455673759	10.0711246631206	8.19988787588652	9.73293430141844	10.9572406843972	7.99661954964539	9.74520746099291	6.69918326950355	7.68964130141844	9.57664721631206	9.2133519822695	8.56823571985816	8.80118859219858	8.2504754893617	9.12872721985816	9.72195307092199	9.42571411347518	8.78450920567376	8.74621208510638	7.8736754929078	8.96376853900709	6.84938684751773	8.36412857801418	8.30287512765957	7.84244591134752	6.87473231205674	8.23193554964539
RARRES1	6.3534494822695	7.20413410283688	6.11823788297872	6.3948905070922	6.35271489007092	5.40071441134752	5.8879964929078	7.63263295390071	6.65783578723404	6.79676635106383	5.17770409574468	5.52324955319149	6.33614757801418	5.52832256028369	4.54632939361702	6.05282435460993	6.28090489716312	7.27807111347518	6.97868015248227	5.08036159219858	5.62514555673759	6.01422991489362	6.58335604609929	8.21158039007092	6.46197557092199	5.75212883687943	7.28186285815603	6.02082691489362	7.03244169858156	4.70914330141844	5.25114895390071	6.08731534751773	8.85013681560284	6.70149189716312	6.73327517730496	6.50882181914894	5.93261434042553	6.90808391843972	6.61798795744681	6.14429986879433	7.3961690070922	4.62707345035461	6.28888552836879	6.15454924113475	6.06969091134752	5.46762442198582	5.61227606028369	6.20677107092199	5.35839731560284
SULF1	6.79351305673759	6.56250878723404	7.33805009929078	6.31154741843972	7.03182508865248	6.83808407446809	7.10185297517731	8.14149918085106	7.45489561702128	6.92082812056738	7.15493629787234	6.35156045035461	8.38960113475177	6.01245032269504	6.51539571276596	6.22214264184397	6.5767024787234	7.803298	6.87594506382979	6.26341754964539	7.0781440248227	6.72274854964539	5.96113740780142	8.24901688652482	6.2696395035461	7.11409215248227	6.61277213829787	7.74477939716312	6.17439796099291	5.89637204255319	6.45571609219858	6.54900733687943	8.69987030496454	6.71690955673759	6.46028529787234	8.72921669148936	7.11992441843972	6.67859545035461	6.38065123758865	6.5199634929078	7.44020471985816	6.36974108510638	6.23423647163121	6.99207833333333	5.87231436170213	6.45908578014184	6.57913518439716	6.80440510283688	6.01175472695035
HLA-DMA	8.76607590780142	9.06782628368794	8.7075689822695	8.31337565602837	8.68980447163121	8.08515310283688	8.61796423758865	10.3394989007092	9.32338529078014	8.85370525531915	9.14541740780142	7.94806738297872	9.40144558156028	8.21913173404255	8.57023114184397	8.9219535070922	8.4505999787234	9.66595606382979	10.213573177305	8.158557	8.17964665602837	8.67820761702128	8.49823539361702	10.3797961524823	8.41669792198581	8.19821014539007	9.43250659929078	8.58724911702128	8.36606322340426	7.74436204964539	8.26279795744681	9.30824771985816	8.62975193617021	9.04602065602837	9.73991787588652	10.0494197730496	8.92959476241135	10.5647549361702	9.29466133687943	8.96283446808511	8.43734326595745	7.76774588297872	8.94538791134752	7.93966237588652	8.77646261347518	8.72358814184397	8.46107506737589	8.28146423049645	8.56952146808511
SLC10A2	8.15571253191489	7.28952654609929	8.85537826241135	8.09875726241135	8.94877869326241	8.26764668085106	8.4787164893617	4.3714404929078	6.42520626595745	8.8153834751773	8.30347039361702	8.79192931560284	6.72779567375887	7.5087304858156	7.94113917375886	7.5613320248227	6.52414108156028	6.29074159219858	8.19225119503546	8.04742623404255	8.88264570567376	8.08857582978723	7.76371608865248	5.59889261347518	8.51360987943262	8.51636053546099	8.74621208510638	8.56886929078014	6.90998690780142	8.10229700177305	8.33709278368794	7.69055519148936	4.20742782624114	8.16148365957447	6.50558135460993	6.97373363475177	8.12605910283688	7.12872117375887	6.87445182269504	8.25749794326241	8.62079819858156	8.54549162411348	7.41112976595745	8.45523190425532	7.87613144326241	9.08159524468085	8.35974902836879	8.07273406737589	7.86118027659574
CNDP1	6.7386389929078	6.96174284397163	7.12900853546099	7.12841604609929	7.82206268439716	7.22238684397163	7.79684955673759	4.45703554255319	6.72627221985816	7.51906418439716	7.38882034042553	7.36682460638298	4.81870595744681	7.29649328368794	7.18412864893617	7.57170955673759	8.01145477659574	6.15025062765957	7.18132879432624	7.64168785815603	7.67308579432624	7.34159645744681	6.93152482624113	5.33431312056738	7.92606409219858	7.49668577304965	7.46195505319149	7.55426520567376	6.53578342553191	8.7937265	8.05387812765957	8.22318976950355	4.6512819858156	7.39025846453901	7.96643957446808	6.91641280496454	7.61180496099291	6.63722039716312	6.34166882624113	7.46156571631206	7.46341571276596	7.60351043262411	7.1647669822695	7.61059405319149	8.01514444326241	8.51297856382979	7.64511582269504	7.39025846453901	8.0500839893617
IGLC1	6.13721806382979	7.97900279432624	7.57328475531915	6.0666099787234	8.37047395390071	6.70676990070922	7.88643410638298	8.95318770921986	8.20643868439716	5.99235079078014	7.71038442907801	6.36376474113475	8.79032182978723	6.44350729787234	6.66464905673759	6.2024365070922	8.22143504255319	6.73763527659574	7.2647069964539	6.86527735460993	8.09932636524823	9.07933324468085	7.22339092553192	9.38982954964539	7.84244591134752	8.3529479893617	6.01594491134752	6.20607974822695	5.50759585815603	5.96513974468085	7.98215443262411	6.42071142553191	6.33362238652482	7.27873038652482	7.68404328723404	7.14859277304965	7.67779394680851	6.62298927659574	6.81472912765957	6.15160811347518	8.37607754255319	8.02685153900709	8.78707617375887	5.99952481205674	6.4713389929078	8.20457115957447	8.26217585106383	6.07909871276596	6.3715789787234
C2orf40	8.32965841134752	8.16880241843972	9.89878764893617	8.72275806737589	9.64439645390071	9.7469625	10.0559657943262	8.16938803546099	9.76739490780142	7.40850853191489	9.64753543262411	9.13080480141844	9.44043356382979	7.88205180851064	7.73984453546099	8.46309835815603	8.69066784042553	8.93003714539007	9.30956115957447	7.95981942907801	9.11142406028369	8.2330730106383	7.89924570567376	9.63628535815603	9.79646470212766	8.7895565035461	8.76524478723404	7.73779318794326	8.04533190780142	8.32584215602837	8.53880520567376	8.02196121985816	7.4355799964539	8.49966266666667	9.29215774113475	8.71816720567376	9.30072766666667	7.59729843262411	8.25923661702128	8.72921669148936	8.47214468085106	8.19459342198582	9.41211753546099	8.67820761702128	9.18872772695035	9.31210545035461	8.7107309787234	8.66001579078014	8.19523807446808
TIMP1	11.1929761631206	11.1170891950355	10.2622446914894	10.2330513014184	9.90883410638298	9.65591377304965	10.7042934148936	12.1009295921986	10.8408155070922	10.7237161843972	10.1756073723404	10.3136831028369	11.3779365780142	9.96477128368794	9.1680960177305	10.1524680992908	10.342007893617	11.8137382978723	11.0050142730496	10.0384722907801	9.98132808156028	10.213573177305	9.97076312411347	12.195941570922	9.96265094680851	9.42996627659574	10.7156964893617	9.59638724113475	10.4735974964539	9.09339545744681	8.83849516666667	9.95834780141844	11.8456780390071	10.4330253085106	10.5143066099291	11.5551758368794	9.95036373758865	10.8501243014184	10.9783804929078	10.3366753404255	10.084559893617	9.56604406028369	10.7853875815603	9.02390129432624	9.92754517021277	10.0869053156028	9.1828914858156	10.2599414007092	9.87373774822695
LIX1	5.59848564893617	5.4543264787234	4.47013409574468	5.00023022340426	3.95075070212766	4.53294036170213	4.02793670212766	6.18914624822695	5.97902271631206	4.00464008510638	4.29810942198582	4.08134033333333	6.95831415248227	3.96597596453901	4.89980760992908	5.38704683687943	4.9612939751773	6.09176926950355	4.11534162056738	4.22267918794326	4.89442269858156	6.05150085815603	6.2804515212766	5.58730309219858	4.27564157801418	4.20037929078014	3.9027639893617	4.06361485815603	5.09084310638298	3.92471559929078	3.97696595744681	4.08573246808511	4.46046367375887	4.18128411702128	4.12281545390071	4.1426025	5.29056260638298	4.38756531560284	6.00254377659574	4.51930928368794	4.38491265602837	4.29610613120567	5.32775957092199	3.89638619148936	4.426562	4.30464964893617	4.97962265602837	3.87543594326241	4.77262609574468
REG1A	7.38210405319149	5.25324137943262	6.75877727659574	5.34848678723404	6.48619807092199	5.44483275886525	6.17768309042553	5.20672134751773	6.54540533333333	5.64264223758865	5.6956414858156	5.6858105035461	5.73128943617021	5.3874949893617	5.35190209219858	5.35222894503546	5.94371171631206	7.2375574787234	6.27928018085106	6.26159290070922	8.13126403900709	6.20334767021277	5.52999263475177	7.32704105673759	5.96710546453901	7.07643340780142	11.6772790319149	5.78386980141844	8.22087329432624	6.09945189716312	5.6873604964539	5.87252692553191	5.22803893439716	5.87644810283688	6.16515897163121	5.16788534751773	5.75367446453901	5.59020428723404	6.19857276950355	6.08849418085106	7.71881307801418	6.51752226595745	7.55385854609929	5.68111925531915	6.43526454964539	5.60660467021277	6.55160019503546	8.28085123758865	7.60412667553191
IRF1	7.4486165177305	7.57894823758865	6.60367170567376	6.74180583333333	7.85835596099291	6.6900565070922	7.36193773758865	8.40362558865248	7.80950402836879	8.1649649893617	6.90701232269504	6.52535376241135	7.89444795390071	7.40752153900709	6.74760825177305	6.88084086879433	7.2794374787234	7.95572814539007	8.92859804964539	6.87182002482269	6.90393428723404	7.2888809858156	7.23273171985816	8.59519546099291	6.65504487943262	6.96906646808511	8.94725974113475	7.00146467730496	6.67808540070922	6.3338530106383	7.23239405673759	8.06442993971631	6.95474627304965	7.6914044787234	8.44470663829787	8.37481976241135	7.11525835106383	9.13080480141844	8.3364745141844	7.65102726241135	6.86946920921986	6.61351837234043	7.27138055673759	6.48073438297872	7.07671859929078	6.85512636524823	6.23746833687943	6.6912965212766	6.71690955673759
CTSS	7.56090435460993	7.47968422695035	6.98522128014184	6.7661120212766	7.51906418439716	6.21633293971631	7.0306235	9.4973165	7.57087592907801	7.41987663120567	7.10864724468085	5.55234936879433	7.63182810638298	6.26551054964539	6.18546886879433	6.73814195390071	6.73038692198582	8.5865439893617	9.29466133687943	5.81324065602837	6.55115756737589	7.31816158156028	6.43379723758865	9.20061145035461	6.30908437234043	6.90587559574468	7.67647865248227	7.35766595035461	6.95610128368794	5.22501556028369	6.48166638652482	7.2800874858156	8.73242539361702	7.39065658865248	8.29093577304964	8.52043030496454	7.1059179893617	9.36426082978723	6.77870278368794	7.08453591843972	6.43284540425532	5.53212893262411	7.48349508865248	5.82450669503546	6.28182994326241	6.90560178014184	6.23035841134752	6.25192423758865	6.42708169148936
HLA-DPB1	7.20012282978723	7.43911163120567	7.7073164929078	6.78593663829787	7.28621037588653	6.68951838297872	7.21049439716312	7.8921349822695	8.56117913475177	7.43481306028369	8.33399204964539	6.15230058865248	7.96741417021277	7.09611060638298	6.68232768794326	7.15868390780142	7.14064909574468	7.98471872695036	8.06073892907801	6.65909628368794	7.39940377659574	7.17435471631206	7.15176391134752	8.50700092198582	7.1464854858156	6.7525390212766	8.13756085106383	7.02572718085106	6.79703081914894	6.52631620212766	7.64468653191489	7.70249380496454	7.1308360106383	7.36511616666667	7.66803694680851	7.66287162411348	7.34369743971631	8.37545725886525	6.97429522695035	7.39473078723404	7.3027764964539	6.66850286524823	7.35542784042553	6.24779589007092	6.80385261347518	7.27007029787234	6.76792642198582	6.34075957092199	6.68132229432624
SLC51B	6.99269265957447	7.03916503900709	7.8569514893617	6.70149189716312	7.61427253191489	8.31017665602837	8.20923445744681	4.65151997163121	6.65070337234043	8.2532180070922	8.26217585106383	7.96596887234043	5.92989281560284	7.47088031914894	8.07051754609929	7.55104158865248	7.77251887234043	5.79874208156028	7.36123606737589	7.24009667375887	8.57308637943262	7.10625254964539	7.3846290248227	5.83234095035461	7.90659660992908	7.94708983333333	8.04157880851064	7.45529903191489	6.83886636170213	8.37545725886525	8.04959137943262	8.06998467730496	5.05034636170213	8.02087293262411	7.45489561702128	6.6707919858156	7.55104158865248	6.64855784751773	6.86440997163121	8.04959137943262	7.8498644893617	7.95012375886525	7.01273970212766	7.85081308510638	8.08305720921986	7.47804837234043	8.00318526950355	7.32047360283688	7.91245773049645
GJA1	8.97434636524823	8.01358475177305	8.68432209929078	8.65919289361702	8.10703804609929	8.08691171985816	8.69755670567376	10.1226752411348	8.68432209929078	8.78707617375887	8.60939628014184	8.46309835815603	9.71204414539007	7.09344820212766	7.52679530141844	7.97048075886525	8.68122713120567	10.1735535602837	8.36166157801418	8.10813332269504	8.43538854964539	8.87203343617021	8.27543063829787	9.92754517021277	6.92189995390071	8.99290388297872	9.14096310992908	8.48392482978723	8.0683574964539	8.27481376595745	7.70419510638298	7.30686977659574	12.0776919397163	8.21971688297872	7.65815412056738	9.39614621631206	8.37047395390071	8.52535557092199	7.75745810283688	7.76862479787234	8.44339541134752	7.54435894680851	7.86188699822695	7.98575760992908	7.18859912056738	8.24424470212766	7.95418523758865	7.79574421808511	8.18770379787234
TMEM52B	9.40680809929078	9.73293430141844	9.75596595744681	10.0778997978723	10.577599322695	10.0892414503546	9.90684354964539	8.1500025035461	9.87761354255319	9.09541688297872	9.56009271276596	9.4601050035461	8.62600706028369	9.83616828723404	9.44592273404255	9.63453582269504	9.40809712411347	10.1973830780142	9.73991787588652	10.4586491134752	10.1453033971631	9.77822081560284	9.8926279822695	8.37481976241135	10.0165530851064	10.5712925992908	9.91293335460993	10.0077894964539	9.39614621631206	9.78376168439716	10.2792788439716	9.96265094680851	10.2741844007092	10.5390053723404	9.83028183687943	8.35601893617021	9.38982954964539	9.64123343617021	7.67826036170213	9.81352363475177	9.54635368439716	9.58260617730496	9.04101897517731	10.2599414007092	9.97076312411347	9.96477128368794	10.0054891134752	9.79294784751773	10.0823019929078
IL10RA	6.6951400141844	6.65001503191489	6.92569693971631	5.98400257446808	6.69791455319149	5.71238079787234	6.32139039716312	8.20049662765958	7.68229369858156	7.09136123758865	7.07463068085106	5.73952623049645	7.26838576241135	6.19484443262411	5.25779559929078	6.15454924113475	6.37882096453901	8.35601893617021	8.70526961347518	5.81074721276596	6.65610378014184	7.14403609929078	6.28843434397163	9.18403088652482	6.69205696808511	6.48305260992908	6.85771666666667	6.04142306737589	6.54196471631206	5.04444643617021	6.37253860638298	7.21780819148936	7.00316552482269	6.58860162765957	7.82889598758865	8.8640100212766	6.58522219503546	8.25627026595745	7.53140982624114	6.78701765602837	6.2489394787234	5.54876394326241	7.50933309397163	5.35579633687943	6.12665962765957	6.51632745035461	6.30794210992908	6.6659129929078	5.96201081914894
SUSD2	7.34369743971631	8.00318526950355	8.3927729893617	8.29028946808511	8.67212380496454	8.79637178014184	8.64294902482269	6.10606019503546	7.69918131560284	8.59104417021277	8.60438281914894	9.22774295035461	6.27581381914894	9.11343484397163	8.07988584042553	8.14477483687943	8.16026335460993	7.17557724113475	8.70302079432624	8.80628331560284	9.00687506382979	8.47933857092199	8.47277843617021	6.33490919148936	8.56823571985816	7.90363929787234	8.48840589361702	8.5281504858156	7.35946268085106	9.2933784751773	9.25055610283688	8.5835900141844	6.76262288652482	8.00622779078014	8.32001068439716	7.75962524822695	7.84198940780142	7.70249380496454	7.42753484397163	8.30711187943262	8.3940210106383	8.88444832978723	8.15226333687943	8.56528171631206	8.6143949822695	8.22143504255319	8.31756061702128	8.33152610638298	8.26279795744681
THY1	8.34611722340425	9.25289915248227	10.1273197163121	8.81893454609929	9.41078390425532	9.39614621631206	8.99193915602837	7.61873316312057	9.34011754609929	7.40892407446808	8.69909393971631	9.71718222340426	8.83259052836879	9.85385893971631	8.526732	9.32472145035461	7.49651674822695	8.26279795744681	9.20625175177305	8.46877143617021	9.45725542907801	8.91172521985816	9.15892539361702	8.1888104964539	9.42996627659574	8.32525565957447	8.59314483333333	8.85619333687943	9.0603780177305	6.5112150106383	10.2113600780142	8.72358814184397	10.1711127269504	9.91293335460993	9.49289453546099	9.85597477659574	9.32213961347518	8.48072741843972	9.42711793617021	9.77822081560284	9.48092383687943	10.0913767411348	9.34533172695035	9.65426565248227	9.98992954964539	8.69755670567376	9.23249882269504	9.27465164184397	8.48000676950355
AMDHD1	6.41427154255319	6.56840309219858	7.69918131560284	6.88840831560284	7.97799014184397	7.63089341843972	7.50721056382979	3.7425024929078	5.73504163829787	6.85484719858156	7.59729843262411	7.22077559574468	4.84357771631206	6.97576115248227	6.62681743262411	6.63892413120567	5.64325519148936	5.6081842358156	6.85047918085106	7.10247267021277	7.58532058156028	6.5172924929078	6.7115939929078	4.73128732269504	6.57987931914894	7.52289128014184	7.26671697163121	7.51185739716312	5.71452564184397	5.99457058865248	7.03514326241135	6.43931974113475	4.18873337943262	6.56987072695035	5.87557392907801	5.77346078014184	7.35305340425532	6.54785215957447	5.02736175531915	7.27454940957447	7.32573146808511	7.48611578723404	6.27742302836879	7.52289128014184	7.10185297517731	7.12587463475177	7.57537241134752	7.28554382978723	7.08653243617021
KLK1	6.52583120921986	7.96546685460993	7.2898739964539	7.32603867730496	7.78196037234043	8.83344485106383	7.99245110638298	5.48589791843972	7.88693813829787	6.58107793971631	7.62416977304965	8.77966505319149	6.71334680496454	9.20180791489362	7.29258471276596	7.38847169148936	8.43796980141844	6.10970805319149	7.52868781205674	7.69434163475177	8.36541163120567	6.87619485460993	7.67477890425532	5.90800039007092	7.79415690780142	8.04742623404255	7.924067	6.94350453546099	6.04681628368794	10.7401665531915	8.77089668085106	8.74290705673759	7.70419510638298	8.85102832978723	8.13294045390071	7.9194235	7.74804274468085	6.46702023404255	7.91098142553192	7.77621514539007	6.89583387588652	7.26970581914894	6.81422053900709	6.97633417021277	7.57855028723404	7.6665437641844	8.17786973049645	7.76414876241135	8.19108739716312
SLC6A19	8.12605910283688	8.85974787943262	9.96477128368794	8.93800637943262	9.80402053191489	9.76542270212766	9.53744804609929	5.56100969503546	8.3364745141844	8.526732	9.83803253546099	10.109072429078	7.27269823049645	9.70848879787234	8.67820761702128	9.04708186170213	8.30046018085106	7.68751423758865	9.99408510283688	9.51507044326241	9.58260617730496	9.55224232978723	9.54485707446809	6.88573341134752	9.53744804609929	9.16463644680851	8.96376853900709	9.51223726241135	7.61222081205674	8.43152179078014	9.75057888652482	9.75057888652482	6.1863624787234	9.1817429893617	8.99290388297872	8.86311574113475	9.08279729078014	8.61796423758865	9.19825135815603	9.89075913475177	9.87943534751773	9.82859070921986	9.0858990177305	9.57664721631206	9.55082778723404	9.12663925531915	9.32091531560284	9.09644368794326	8.64670272340426
HTR2B	7.47694516666667	5.61538403191489	6.05129495390071	4.78778262411348	5.46485091134752	5.43615645035461	6.02456920567376	7.65397835460993	6.57644421631206	5.76674636524823	6.19168435460993	5.79761962056738	7.60025045390071	4.18541032978723	5.85443825177305	6.08351222695035	5.5866660212766	7.16246454609929	4.90168942907801	5.51361208865248	5.79088023049645	6.0426787748227	5.9313465035461	7.80023501950355	5.24172973758865	5.89251775886525	5.82777535460993	4.63079257092199	6.89636239007092	3.82820086702128	4.31679460992908	5.35168997163121	6.23926956028369	5.07950433333333	4.49092595035461	6.35784341134752	6.02499545390071	5.49984545390071	6.05346757446809	5.55172564893617	6.27214943971631	4.80321093971631	6.2489394787234	4.13714573404255	4.40038682624113	5.30825606382979	5.10986730141844	4.20766046453901	5.24959106560284
APOM	10.7812096276596	10.418705712766	11.4238010283688	11.8456780390071	11.5460908546099	11.400610287234	11.133753748227	6.43717386524823	10.3906123191489	12.1122445638298	11.6315214184397	11.3558840460993	8.10362407446808	11.4389741276596	11.1863963971631	11.6234463829787	11.0588821489362	9.16235323758865	10.8278195212766	11.4803193156028	11.0313202836879	10.8723865780142	11.5460908546099	9.29466133687943	11.2124412907801	10.6853596347518	11.3332798156028	11.9317437765957	10.382546429078	11.0702829787234	11.3332798156028	11.3332798156028	6.12857205319149	11.1808552907801	11.0825883262411	10.5945441702128	10.8769299078014	9.86173818439716	10.3746103085106	11.5887114858156	11.5287201453901	11.7628331099291	11.291181212766	11.4477955602837	11.3779365780142	10.9333667659574	11.4313501382979	10.6435010425532	10.511046322695
IGLV1-44	5.54238315248227	7.27236652836879	6.77663879078014	5.60115109929078	7.8498644893617	5.86202543262411	7.03150441134752	8.59029632624113	7.0357299822695	5.44732493617021	6.88167853546099	5.82832162411348	8.68980447163121	5.86408120921986	5.93052808865248	5.59604871985816	7.48313790070922	5.69437780851064	6.27214943971631	6.10970805319149	7.19596486879433	8.7044764822695	6.20655005319149	9.1680960177305	6.95112280851064	7.48958860992908	5.6365939751773	5.63388156737589	5.2273379964539	5.53235068439716	7.00003173758865	5.7310839787234	5.57962731560284	6.24364318085106	6.73790116312057	6.0909384964539	6.97429522695035	5.83700160283688	5.9606785212766	5.64325519148936	7.66887916666667	6.96032409219858	8.58586973049645	5.55063871985816	5.78757178368794	7.58773928368794	7.24845662056738	5.53318562411348	5.6162330070922
TNFAIP3	7.05549102482269	6.77637716312057	6.98912371985816	6.4533725070922	7.24815684751773	6.10814334397163	7.28416189716312	8.2634200212766	7.25380687588653	7.24075218439716	6.89360025177305	5.92643955673759	6.95308767730496	6.4756165035461	6.1137820106383	6.54096108865248	6.89005594680851	7.86500019858156	8.36412857801418	6.42279523049645	6.65659893971631	6.98004166312057	6.28564136879433	8.78450920567376	5.83298443262411	7.37420210992908	7.81791673049645	6.68489721985816	6.86041753191489	5.6708445248227	6.41809246453901	7.35035821276596	6.87235707446809	6.81632033333333	7.50291281914894	7.89968945390071	6.60269606737589	7.94509873049645	6.74924136170213	7.01127869148936	6.3920505212766	6.27928018085106	7.3738620035461	6.11562896099291	5.77237167375887	6.74651919858156	6.5109995141844	6.58736729432624	6.4489194751773
AGXT	6.09968344680851	5.91922973758865	6.29582573758865	6.52190772695035	7.16151710283688	7.18543929432624	8.12834966312057	5.0933915212766	6.02657180851064	7.54237780141844	7.4366905212766	8.18653833687943	5.33679940070922	7.35336424468085	6.91613305319149	7.00287890780142	7.32281723404255	5.45652673758865	7.28794772695035	7.03150441134752	7.86834856737589	6.00935206737589	6.25626432624113	5.53483593971631	7.40782293262411	6.53602722340425	7.11198889361702	6.35132119148936	6.32395018439716	8.1676990070922	7.37954059929078	7.22238684397163	5.61309841134752	6.23536580141844	7.10002975886525	6.45178970921986	7.08685218085106	6.16745215957447	6.05367940070922	6.38346911347518	5.9203150106383	6.72831994680851	6.59600281560284	6.81472912765957	7.34049164184397	6.81422053900709	7.30447706382979	6.36952742907801	6.98180792198582
MX1	7.77798840070922	7.95418523758865	8.15745471276596	7.75293775177305	7.83434476950355	11.7825937943262	11.3332798156028	10.8149879539007	8.29093577304964	7.71438431560284	8.11407630851064	8.37352373758865	8.61073988297872	7.44770868262411	8.34669315248227	7.69740504964539	8.53011193617021	8.1773540177305	8.19048895390071	7.93059224113475	7.71969387234043	8.00989688652482	8.85710528014184	7.9903474858156	8.80462496453901	8.42309308156028	8.91084493971631	8.09014528014184	7.46379619148936	7.42132982978723	8.01716908865248	7.59892776950355	8.0214239787234	8.15345230851064	8.5003294822695	8.47338441489362	7.96643957446808	9.17603464893617	8.5003294822695	7.82116229078014	7.69740504964539	7.17909823049645	7.55345181205674	7.11258135106383	8.09666086170213	7.99562889716312	7.37992904609929	7.58571307446809	7.63220770212766
RSAD2	4.92643010638298	4.65100820567376	5.06361512411348	4.87610010638298	4.58165279787234	9.22430335106383	8.76918688652482	8.00989688652482	4.91445459219858	4.90123126595745	5.41017691843972	4.5073950035461	5.95868325177305	4.61300876950355	5.40699188297872	4.53966591134752	4.94525068794326	5.38304586524823	5.35839731560284	4.59546279078014	4.27283621985816	4.92158156382979	5.37413075177305	5.27070993971631	4.84095277304965	6.03581241489362	5.71831863829787	5.04894623758865	4.5767840177305	4.27668018439716	5.38596117375887	5.08991181560284	5.49397632269504	5.19719291843972	5.11491892907801	6.10559188652482	5.30742191843972	7.01970060992908	5.25801804609929	5.00857675177305	4.84141089716312	4.30595368439716	4.6290645035461	4.69250442907801	4.19272609219858	4.96267658865248	4.61469204609929	4.57502759219858	4.47264815248227
PM20D1	5.25346529787234	5.56353518794326	6.60319058156028	5.10454126241135	6.71305532978723	6.67859545035461	6.54661209574468	3.87284070567376	5.16723394680851	5.75429946808511	6.96342470921986	7.32145213829787	4.44725671631206	5.96732590070922	4.36889070921986	5.94782212765957	6.12479823758865	4.60503820921986	6.41692407092199	5.34394723049645	6.93878776595745	5.1350849822695	5.62559762056738	4.22716803191489	6.05816245035461	5.33492112056738	6.1086004787234	4.29810942198582	4.20261331914894	5.20806215602837	5.75971556028369	6.16424763120567	4.4626634787234	6.63345184751773	6.41043437234043	5.41188354609929	6.18392527659574	5.6320005070922	4.74033888652482	5.7360995070922	5.56562511347518	5.99820621985816	4.70914330141844	5.65967239007092	6.41118190780142	5.81450607801418	5.87779607446809	5.66277823758865	6.30885204609929
IGHM	5.92402606737589	7.90021676950355	7.06795491134752	5.71577130496454	8.71144296453901	6.00406237588652	7.45750693617021	9.71550403191489	7.87998847163121	6.06048963475177	7.06591562411348	6.04458014893617	8.86482203191489	5.80322674468085	6.06573271985816	6.14247318085106	8.27481376595745	6.18007180496454	7.24267847163121	6.48887945390071	7.17345469503546	9.01582381560284	6.4515420212766	11.1106695319149	7.12900853546099	6.8393939929078	5.96158734042553	6.25928107801418	5.62906966312057	5.83597275886525	7.20379613475177	6.04323135460993	6.0985884751773	6.15454924113475	8.36289943971631	7.31516169148936	6.87182002482269	5.96355470567376	6.29842459929078	5.80299835106383	7.11016715602837	7.38027403900709	8.8656214964539	5.71619283687943	6.21284575177305	7.92805713475177	7.49651674822695	5.87599085815603	6.0694655106383
CXCL10	8.71595182624113	9.2192705106383	7.44275864539007	7.69225204255319	9.43640945744681	7.03211529078014	7.16246454609929	10.2043770815603	7.81769028900709	10.3315484219858	7.98873673404255	6.71382481560284	8.61367113120567	9.00494284042553	7.9496430070922	6.82746415957447	8.3157270177305	9.01679702836879	11.2187978510638	6.65219572340426	7.35336424468085	8.00112421276596	6.51539571276596	8.8350694751773	8.34367324468085	7.49269595390071	11.6315214184397	9.510686	5.76539288652482	5.90220897163121	9.05114568794326	10.517268393617	7.63758916666667	9.68767244326241	9.61326145035461	10.3315484219858	9.16118755673759	12.2996405177305	9.80213470567376	9.31068383687943	7.56292311347518	6.01552595035461	8.01252535815603	6.70409366666667	7.57374665957447	6.71769757092199	6.53892231914894	6.26712031560284	6.6312324822695
CMPK2	5.85767290780142	6.26898903546099	5.64264223758865	5.80109546808511	6.02392313120567	10.111374858156	9.49152795035461	9.61810157446808	5.87932138652482	5.73504163829787	6.5270764787234	5.34594932978723	7.55262582978723	5.73005784397163	6.17287983333333	5.20473535815603	6.31596929078014	7.19821483333333	6.56987072695035	5.22174176950355	5.81407026241135	6.28112356382979	6.94833604964539	6.98797592907801	6.41310071985816	7.08266356737589	7.18163619148936	6.1863624787234	5.90572627482269	4.86080865602837	5.79637990070922	6.63049887943262	6.35320534042553	6.40600685106383	6.94691795744681	6.51146495744681	6.66062141843972	8.21913173404255	6.32652633333333	5.98018603191489	5.3853364964539	4.91956153900709	5.24804965602837	5.62684747517731	5.62867202482269	5.83449420567376	5.41392172517731	5.18314991489362	6.05367940070922
GBP5	5.7111055212766	5.49862680851064	5.09652189716312	4.46638028014184	5.7996169787234	5.04511280141844	4.79941726595745	7.13510783333333	6.04572540780142	5.7032910070922	5.21119963120567	4.7232834858156	5.55401981560284	5.2763260070922	4.65966707092199	4.74606218439716	5.42285770921986	5.93303554609929	7.11525835106383	4.88725976241135	5.17574603191489	5.0933915212766	4.76655444326241	6.45006319858156	4.7732372393617	4.94077588297872	6.75543512056738	5.6969269893617	4.73960767021277	4.75389787943262	5.54755506737589	6.0848515212766	4.8462140212766	5.45898704964539	6.4230355248227	6.60609532624113	5.40699188297872	8.82903740780142	5.73588064539007	5.76357889007092	5.40909912765957	4.85375626595745	5.33394103191489	4.7030159822695	5.1049839964539	5.18358070921986	4.95800906382979	4.88987023758865	4.41998210992908
COLEC11	8.42309308156028	8.68050319858156	8.97135293262411	9.13313260638298	9.67947680496454	9.04397645390071	9.31068383687943	6.36350943617021	8.53216257092199	8.75178190780142	9.33876218085106	9.18997084397163	7.07714470035461	8.32360013829787	8.49038377304965	8.82641523049645	8.61293473049645	8.03688072695035	9.12767213120567	9.09541688297872	8.91730921276596	8.87738070212766	8.94538791134752	7.62751467021277	9.55526727304965	9.48845746808511	9.16693763829787	9.22180459929078	8.15170407092199	9.22658242198582	9.50475554609929	9.16118755673759	6.40716353546099	8.76607590780142	8.60939628014184	8.01613367021277	9.40544376595745	8.43479138652482	7.96793972340426	8.93528679078014	9.45165030496454	9.50185776241135	8.46813409929078	9.42711793617021	9.68265125886525	8.70225165248227	9.58111552836879	9.44043356382979	9.15557721276596
LOC102723845	6.05527353546099	7.13113586879433	7.88597034397163	6.88573341134752	6.95349731382979	7.54797576241135	7.98722018085106	4.9049274893617	6.48235432978723	6.70300220567376	7.57817321631206	7.81977790070922	5.73973583687943	6.39573798758865	6.83673409219858	6.92218578723404	5.87359846808511	6.27997608865248	7.27741483687943	6.3467409787234	7.21233945035461	7.08391124113475	7.34750681914894	4.76434524113475	7.1564940035461	7.26262046453901	6.27377724468085	6.78459060638298	6.40621417021277	6.28909953900709	5.5662360212766	7.49269595390071	4.67968340425532	7.81088271276596	7.84710281560284	6.7024910177305	7.4976034787234	6.94806191134752	5.23048117730496	7.00485353191489	7.96495493971631	7.69610705673759	6.52924225177305	6.9574405212766	7.7301820177305	7.29086963120567	7.09725690780142	6.88763779078014	7.46709261702128
CLDN8	8.9256745	10.0582078758865	8.72680257092199	9.43769361347518	9.69974228368794	9.30201406382979	8.88354839361702	9.0739100283688	9.42299152127659	7.64602378723404	9.11245482269504	8.83344485106383	9.64295266666667	9.27595381914894	10.1428581843972	9.6295834964539	8.97529709219858	8.78707617375887	8.8350694751773	9.17250471985816	9.65257134042553	9.4135220035461	9.66595606382979	7.55940604255319	8.77165337588652	9.62299436879433	8.53880520567376	9.00994309574468	9.53146373404255	9.3570835141844	9.06257295035461	9.18754267021277	9.53285192198581	9.48092383687943	7.95264564893617	8.64294902482269	9.06986569148936	8.96677740070922	9.59638724113475	9.2192705106383	8.9073025141844	9.10383529787234	8.06235324822695	9.72743576241135	8.40599382978723	8.80043885106383	9.48994797163121	9.27109328014184	9.63126908865248
EOMES	5.63303769858156	5.40480613829787	5.07340361702128	4.8101430070922	5.00023022340426	4.4800015141844	5.03002340425532	6.97347213829787	6.14293392553192	5.73037020921986	5.33126109929078	4.62856709929078	5.78068916666667	4.5529205141844	4.85655608865248	4.99981375886525	4.52027575177305	6.16987587234043	6.36494634397163	4.81346636879433	5.00065740425532	5.14264355319149	4.96608370921986	6.47705603900709	5.11055845390071	5.38304586524823	4.97212853191489	4.6713274822695	4.73441759219858	4.57328683333333	4.92459536879433	5.62177127659574	4.91278474468085	5.42416372340426	5.71238079787234	5.90502636879433	5.35816858156028	6.63939859219858	5.16308795390071	5.40952179787234	4.6769890177305	4.71271887234043	5.5018915212766	4.67011653900709	4.73811083687943	5.39259738652482	4.8194335	4.87860575177305	5.2513635248227
LY96	7.23790295035461	7.20778514539007	6.61180161702128	5.99716623758865	6.00935206737589	6.11259407446808	7.4446504822695	9.58260617730496	7.02199445390071	6.88355702482269	7.05521795390071	5.57821880496454	7.76994967021277	5.65988319148936	5.76063596453901	6.11306595744681	6.69028275886525	8.07105541843972	7.92914746808511	4.96010916312057	5.87779607446809	7.79276119858156	6.2560509964539	9.44729125886525	5.48974646453901	6.26849154964539	7.02024420212766	6.55717137588652	7.01480403191489	4.26094867375887	5.63093582624114	6.61180161702128	8.65853314539007	6.69415847163121	7.33942332978723	8.08857582978723	7.02226329787234	8.84188574822695	5.96179657092199	6.50545374468085	6.29865170921986	4.94099719148936	7.43228924822695	5.28476304609929	5.67825431914894	7.16404324822695	6.11780735460993	6.02082691489362	6.56525375177305
SLC22A6	9.30201406382979	9.13080480141844	10.5203502056738	9.57519290070922	10.3797961524823	10.6813665	10.4735974964539	5.38042963475177	9.13541154255319	10.6435010425532	10.4015267695035	11.0532744716312	8.1660835106383	10.5047692553191	9.97696365248227	9.48230912056738	9.82859070921986	8.11515753546099	10.2816768900709	10.225764893617	10.4273132553191	9.98132808156028	9.92109520567376	8.16880241843972	10.2599414007092	9.33254664893617	10.2891984219858	9.79847541489362	8.77005706028369	10.7440942234043	10.4471633510638	10.0494197730496	6.08019317375887	10.111374858156	10.1019843439716	9.77088557801418	10.0426526347518	9.26144165957447	9.22658242198582	10.1897200673759	10.1688921489362	10.5679654113475	9.99642607801418	9.93167496808511	10.0405553758865	9.83215791489362	9.98776908510638	9.73098108156028	8.84094728014184
COL15A1	7.80856307446809	8.98597679787234	8.84188574822695	8.14971924822695	8.40599382978723	7.47433044326241	8.42634786170213	9.75420282978723	8.04796137588652	8.85284404964539	7.70862996453901	7.94509873049645	9.63969427304965	8.31458495390071	7.13418915957447	7.77343586879433	8.95784541489362	9.20515667021277	8.14099418794326	8.05546123404255	8.29985197163121	8.56460397163121	8.01095320212766	9.47825192198582	7.45974535460993	7.67870907446809	9.29697517730497	8.76041223049645	7.22911444326241	6.3948905070922	6.7094915248227	7.43809775177305	11.3779365780142	8.28736953900709	9.06986569148936	9.68950961347518	8.6186339964539	8.03688072695035	7.59936297517731	7.97799014184397	8.76123841489362	7.81697543262411	8.62378907801418	7.11107147163121	7.74436204964539	8.16826297163121	7.70819539007092	7.99814687943262	7.67695357092199
IGDCC4	4.56127518794326	3.81382891843972	3.77848776950355	3.52683846808511	3.24645426595745	3.39504362765957	3.72110055319149	6.4533725070922	3.70116815957447	3.6697404893617	3.52947254964539	4.15622421631206	5.5843629893617	3.34038868617021	3.46122830141844	3.86848755319149	4.98642669148936	6.14180029432624	3.61420324113475	3.87415680851064	4.24391291843972	4.0379195141844	4.14000642907801	4.99959121276596	3.36140718439716	3.80511496453901	4.59869124468085	4.46242761347518	4.0413349822695	3.34850647163121	3.2635069929078	3.38098472695035	7.99139689007092	3.4609204964539	3.9111870035461	5.74538665957447	4.55876095744681	3.76999827659574	3.94048332978723	4.26397633687943	3.70963197163121	3.57340903900709	3.76491530496454	3.64828829432624	3.77393982269504	4.35736378014184	3.68626269858156	3.46391177304965	4.0615310035461
IL32	10.7199018723404	8.91906240425532	9.90684354964539	8.41295344680851	9.82859070921986	9.55082778723404	10.1360824822695	8.75664238652482	9.71718222340426	10.3960997765957	9.40941340425532	9.11661515248227	9.08048269503546	9.70668556028369	9.30570357092199	9.5256190248227	10.5611950567376	9.95834780141844	10.5047692553191	9.82494886524823	9.75596595744681	9.71550403191489	9.27530273049645	9.78376168439716	8.7412440106383	8.6267294751773	10.2792788439716	10.0494197730496	9.19237302836879	10.0098847446809	9.48379056028369	9.81352363475177	7.78779706382979	9.50927153546099	10.2502824787234	10.0999225602837	9.25527793971631	10.5423197021277	10.0405553758865	10.0976690212766	9.17036169503546	9.75771254255319	10.580737893617	8.76361368439716	9.73293430141844	9.31467728368794	9.02694563829787	8.30166934397163	7.99959318085106
GIMAP7	7.26569179078014	7.4524314893617	7.70777995744681	7.31057395035461	7.73984453546099	7.52450481914894	7.00594822695035	9.63628535815603	8.04424993262411	7.16341071985816	7.41511531205674	6.13380772340426	7.80258450886525	6.42754810638298	7.16151710283688	6.99269265957447	7.13692509929078	8.87013703546099	8.4986205106383	6.79676635106383	7.29769031560284	7.31026460638298	7.21172761702128	9.51507044326241	6.50907443262411	7.08801776595745	7.57734920921986	7.65607169148936	7.03542824113475	5.99843107801418	7.21016913120567	7.30616325531915	7.54676225177305	7.25114585460993	7.09257115602837	6.8751364929078	7.73460342198582	9.15328408865248	4.86055936879433	7.34683974822695	7.29873953900709	6.53793086170213	7.04309292907801	6.91836560283688	5.13109795035461	7.44789447517731	7.47804837234043	6.74446093262411	6.82810490957447
AGR3	6.26621739716312	3.77115011347518	5.60766413475177	3.64335047163121	4.85329662765957	3.32818346099291	3.75744180496454	3.93093167375887	3.37366142907801	4.44747957446809	4.27945842553191	3.55820114539007	5.22151196808511	3.19199354964539	4.29079940070922	3.43766032624113	7.48611578723404	6.57987931914894	3.87750876595745	4.57529272695035	3.8259035177305	4.86290487234043	3.95958304255319	5.15416824822695	3.67058715957447	4.22564790425532	3.52626380496454	3.44963596099291	3.64598206737589	4.07441878723404	3.4931299964539	3.63843071276596	3.11919091843972	4.47264815248227	3.54123758865248	3.30286671276596	3.99950617730496	3.84525484397163	4.06022844326241	4.13820345035461	4.58883240780142	5.65678077304965	5.32689952836879	3.20556373404255	4.19743785815603	3.87936504609929	5.34066210283688	3.68564762056738	5.66975069148936
IGLL5	6.41692407092199	8.66744639716312	7.61833696099291	5.95521895035461	9.16580069148936	6.56228422340426	7.62004605673759	10.7042934148936	7.97700596099291	6.55160019503546	7.42132982978723	6.8892470106383	9.4215884787234	6.38962086170213	6.85445313297872	6.45690289716312	8.6193605177305	6.72300102836879	7.22432405673759	6.8892470106383	8.01095320212766	10.3960997765957	7.35996096276596	11.168992248227	7.76414876241135	8.28266614539007	6.72933527659574	6.71592364539007	6.41692407092199	6.21957180141844	8.11918643617021	6.20855459574468	6.3893804929078	7.37278485106383	7.96135330141844	6.61078124468085	7.92702445035461	6.56915615602837	6.69462710283688	6.51539571276596	9.53432059574468	7.83236936170213	10.0319517517731	6.47088531205674	6.7525390212766	8.97903892198581	9.09226237943262	6.24688243617021	6.49487507801418
LINC00948	4.22366193971631	6.51515081914894	7.41653182978723	6.97129120567376	6.26387690070922	7.13113586879433	7.14555135106383	3.63902663829787	4.68248067730496	5.41793495035461	5.17899673404255	7.11436745035461	4.30389546808511	6.58926704787234	4.67403597517731	6.57720042198582	4.93934136879433	5.41318145390071	5.93764009574468	6.50461567021277	7.0498525035461	6.4800025212766	5.62514555673759	4.41000143971631	5.99324378014184	5.75367446453901	6.0373815248227	8.20338913829787	4.89107059219858	4.97962265602837	7.47658441843972	5.13042882269504	5.76551030496454	7.06997015248227	6.62400893262411	5.83021854609929	6.97347213829787	6.16583926241135	5.25368636170213	6.29606569148936	7.89924570567376	8.7348579822695	4.74059745035461	7.89444795390071	7.47846087234043	6.04244532801418	5.89637204255319	5.79193376241135	6.40155984042553
LOC100130691	7.4446504822695	9.45019659574468	9.26508067730497	8.89805440780142	9.88139119148936	9.00494284042553	8.65560018794326	6.06682353900709	7.6970170035461	7.18671587588652	9.5568419751773	8.95220680141844	7.68569910283688	8.59314483333333	8.91084493971631	8.71816720567376	8.87472241843972	9.15328408865248	9.26631511347518	9.17036169503546	9.06986569148936	9.34011754609929	8.87114395035461	7.99909913120567	8.9256745	9.45019659574468	8.81120387234042	8.69379103546099	7.54754861347518	8.08093079078014	8.50101896453901	9.19936180851064	9.64123343617021	8.67671534751773	7.9903474858156	8.3741864893617	7.99139689007092	8.39020763120567	7.66030929787234	8.7445759787234	9.43512995744681	9.2933784751773	8.57994567021277	8.90996556737589	7.86074282978723	9.36940305319149	9.72918363475177	9.05713093262411	7.54717470921986
IDO1	6.3467409787234	7.63594187234043	6.51295411702128	5.73047709574468	7.36123606737589	5.78635428368794	6.3603359822695	7.26401758156028	6.35486776241135	6.87726088297872	6.378582	5.43411547695036	6.76713828014184	6.39816660638298	5.82683474468085	6.29074159219858	6.25425008510638	7.24845662056738	9.55381054255319	5.68537882624114	5.94004130141844	6.38794555319149	5.60907841843972	8.7937265	6.80569097517731	6.33044123758865	8.71144296453901	8.08857582978723	5.54260685815603	5.1663565106383	6.68207676595745	8.83344485106383	5.7310839787234	7.89399229432624	8.57926226595745	8.9685585141844	7.50602970921986	11.0992937056738	7.23106107446809	7.52797487943262	6.10628874468085	6.22486142198582	6.57813589716312	5.16788534751773	6.11562896099291	6.15870838652482	5.49418961702128	5.81666693262411	5.53063995390071
PVALB	7.60309142907801	7.69520413120567	6.19579933333333	8.39661340780142	7.48998935815603	9.25409757446809	8.16661074113475	6.5097650177305	8.07816964184397	6.60091784751773	6.81529013829787	7.6014125212766	6.78284912411347	8.51840362056738	8.48772723049645	9.09440785106383	7.38954816666667	5.6964889751773	7.80950402836879	7.44352202482269	7.87461782624113	8.20868210992908	8.15113504255319	5.79253115602837	7.9194235	8.72841135106383	7.47284805673759	8.18507265425532	9.5796735035461	8.27001457092198	8.1381860035461	9.04502992198582	9.68455228014184	8.46877143617021	9.06782628368794	7.80560969858156	8.53880520567376	7.42281928014184	7.4130000212766	7.58689583333333	6.72123232978723	6.54661209574468	6.74523312765957	9.61810157446808	8.89351988297872	7.38354112411348	8.80955987234043	7.71341531914894	8.52189869858156
DHDH	7.13909681205674	7.71166220921986	7.60309142907801	8.01410190070922	8.0148814964539	8.18992713475177	8.32899960638298	5.02305157446809	7.10989187943262	9.07605767375887	8.37352373758865	9.01679702836879	6.26137095390071	8.49757192198582	8.59519546099291	7.8155709893617	7.91450894326241	6.29490791489362	8.00831769503546	7.70952664539007	8.30222541843972	7.55144730141844	7.84574540780142	5.85184085460993	8.11975508156028	7.76549027659574	7.69225204255319	8.28557418439716	7.39101770212766	10.1405144219858	9.05313296099291	8.14880265602837	5.6332330212766	7.92860781914894	8.32965841134752	7.92264930851064	7.86500019858156	7.52450481914894	6.67176080141844	7.42612068794326	8.20982576595745	8.67365219503546	7.66926904964539	8.05064203191489	8.66744639716312	8.11859865602837	8.39085265248227	8.25627026595745	7.52642169148936
CST7	6.39037914539007	5.77983332269504	5.93720185106383	5.83494113475177	6.38583561702128	5.90025107801418	6.05087423404255	7.07197359574468	6.82034361702128	7.03688243971631	6.37069119148936	5.8710585177305	6.33001189716312	5.96201081914894	5.86012122695035	6.18984612411348	5.95411987588652	6.49784791134752	7.61180496099291	5.91418414893617	5.98380418439716	6.32652633333333	6.04232288652482	8.04319392907802	6.66189364539007	6.19949768794326	6.33592174468085	5.70053275177305	5.72962918085106	5.97104792553191	5.85280080319149	6.17689073049645	5.82253095390071	6.48257139361702	7.1540120141844	6.58009229432624	6.24199289007092	7.20954433333333	6.12296860992908	6.48547782624113	6.25333140425532	6.47067009574468	6.51319621631206	5.78802020212766	6.53528319503546	6.47156884042553	5.71768122695035	6.25815826241135	5.83660312411348
EGF	7.23300804964539	10.5712925992908	6.63319575886525	10.0539059539007	7.94806738297872	10.0448850957447	9.2983565070922	8.01878492553191	10.452522751773	7.19902970744681	8.1175009858156	7.58689583333333	8.06185093617021	10.8592648262411	10.662462464539	10.5873979893617	7.18318543262411	6.62247781914894	8.95784541489362	8.06887486170213	9.07819425531915	9.81176195035461	8.74621208510638	5.75322313475177	8.43479138652482	10.1688921489362	8.4066035070922	9.99196610638298	10.7638506312057	8.62975193617021	10.5479318900709	9.73805305319149	10.4982043723404	9.60680479787234	9.63291772340425	9.08048269503546	9.3287580248227	9.40941340425532	9.31068383687943	9.64123343617021	8.04267706737589	7.35946268085106	8.81201303546099	10.5450865319149	9.0603780177305	9.40411815602837	9.6295834964539	9.92109520567376	9.52411304964539
PLG	8.24424470212766	9.05505189716312	10.0539059539007	9.50628086170213	8.70153610992908	9.81352363475177	10.0098847446809	4.67677242907801	8.02087293262411	9.85385893971631	9.68606977659574	9.98992954964539	6.49197554255319	9.64931578368794	9.15438833687943	9.17947507092199	9.22306453546099	7.36231773049645	9.44729125886525	9.11142406028369	9.70142475886525	9.47101438652482	9.14438640070922	6.67052644680851	9.34803968794326	8.97233269148936	9.59177712765957	9.8926279822695	7.59561420921986	10.7042934148936	10.4244730638298	9.64439645390071	5.44986095390071	9.38190642553191	9.30570357092199	9.39338591843972	9.42996627659574	9.02599016312057	8.18938418439716	9.02599016312057	10.3719008546099	9.12767213120567	8.94637562765957	9.86589955319149	9.6295834964539	9.65257134042553	9.25055610283688	8.87834312056738	9.61810157446808
SOST	6.29354528014184	5.82040641489362	6.48235432978723	6.80465638297872	8.18593097517731	7.91747562411348	8.0088720141844	4.44340034042553	6.29398235460993	7.19406920921986	8.0888395141844	6.30982067375886	5.34792798049645	5.33431312056738	6.7810465141844	5.83700160283688	5.9174150106383	6.55838629078014	7.9085594929078	7.15523210283688	8.65560018794326	7.73415240780142	6.73916308156028	5.43184062056738	6.77870278368794	7.05671352482269	6.65808720567376	6.24801312765957	4.9096364822695	6.55185664184397	7.44020471985816	7.54833612411347	6.8892470106383	7.43520560992908	7.09194921631206	6.32163005319149	5.49442133333333	3.8917714787234	4.36518953546099	6.14038075177305	4.52300896099291	7.44717369503546	4.5415484893617	6.93124022695035	7.59981667730496	5.60683028368794	7.27236652836879	5.92075538297872	6.88355702482269
C11orf96	8.54679689361702	7.89924570567376	9.00193067375887	8.55985441134752	8.81980987943262	7.96339423758865	8.69609930496454	10.111374858156	8.25016044326241	9.2933784751773	8.8350694751773	8.96469990780142	8.87203343617021	7.20379613475177	7.83340204609929	7.9644470070922	8.2634200212766	8.93003714539007	7.93265504609929	8.37838193971631	8.68276076241135	8.33152610638298	7.96596887234043	10.4496444397163	8.16994546453901	9.38833658865248	9.59048566666667	8.42958191843972	8.96469990780142	7.32603867730496	8.04585970921986	7.95115754255319	8.64151617375886	8.1289295070922	8.76524478723404	9.33254664893617	8.2324915035461	7.63514028368794	8.18827370567376	8.70526961347518	8.27789467730496	7.54279825177305	8.57239325177305	6.70321617021277	8.74210210992908	7.69389602482269	8.18311562765957	7.7051185106383	8.32001068439716
IGLJ3	6.04323135460993	6.69078669503546	7.10465831914894	5.97986236170213	8.04959137943262	6.19462394326241	7.1418715141844	8.96677740070922	7.22815964539007	5.98008028014184	6.98122036524823	6.24199289007092	9.3274520177305	6.20176253900709	6.42236564184397	6.23124212056738	8.11515753546099	6.11696343262411	7.0498525035461	6.61180161702128	7.34649106028369	9.61810157446808	6.69894989361702	9.76158080141844	7.40494169148936	7.1280980141844	6.13155919148936	6.10904187588652	5.90003559574468	6.18007180496454	7.22688036879433	6.15045902482269	6.17756760283688	6.58938519503546	7.21682425531915	6.61970492198582	6.96342470921986	6.35226857446809	6.50676482624113	6.23968893617021	7.38775073049645	7.16404324822695	8.81284622340426	6.26090493262411	6.50787957801418	7.64210079787234	7.32737907092199	6.12618779078014	6.2487299929078
LINC00645	6.31832267021277	7.66965021276596	5.56772412056738	7.75385568439716	6.94429114893617	7.34265289361702	6.5916104858156	5.86672878368794	6.6088079787234	5.05804208510638	5.69669924468085	5.85531253546099	6.34991869148936	7.88643410638298	7.11436745035461	7.69055519148936	6.09880419148936	6.18707224113475	6.6423834964539	6.22326732978723	7.17312546453901	7.01187026950355	7.08773085815603	5.63093582624114	5.55974960638298	7.50214333333333	5.83804962765957	7.12745136879433	8.19523807446808	6.54736287943262	7.00146467730496	7.1706014929078	7.89740860992908	7.17157186170213	5.93565742907801	5.88850587588652	7.08595919148936	7.5075765141844	6.32046230851064	7.02341644326241	6.52631620212766	6.60319058156028	6.6115595106383	8.172927	5.36229282269504	7.05100363120567	7.0081819964539	7.09940641134752	7.08595919148936
NLRC5	6.96798490780142	7.49154337234043	7.21977965957447	6.46343985460993	7.72544715957447	7.00513173049645	7.24397789716312	8.9434914858156	8.24542680141844	7.50447884042553	7.04749173404255	6.21726087234043	8.16938803546099	6.75332912411347	6.82352535815603	6.55185664184397	6.94074753546099	7.95981942907801	8.58217586170213	6.30404575177305	6.80888190780142	7.06591562411348	6.78309745744681	8.88979809929078	6.78284912411347	7.04864369503546	8.06386742907801	6.84179782269504	6.6659129929078	6.44704919858156	7.27371689007092	7.93360206028369	8.05219254964539	7.32910113120567	8.42567295035461	8.80787936170213	7.23239405673759	9.08048269503546	8.05546123404255	7.40782293262411	6.70753986524823	6.65477622695035	7.1605669858156	6.37069119148936	6.63345184751773	7.53705507801418	6.60139934042553	6.73814195390071	6.68513892198582
LOC100505985	8.60155185815603	9.69476622340425	9.26631511347518	9.25289915248227	10.532190212766	10.0539059539007	9.77088557801418	4.52974428723404	6.47949097517731	9.16693763829787	9.29697517730497	9.77455173758865	6.36223362056738	9.92550042907801	9.4973165	8.73403719148936	8.72599877304965	7.9750414751773	9.60839191843972	9.46417015602837	9.84416945390071	9.50185776241135	9.95834780141844	6.57441040070922	10.1136479219858	10.284215070922	9.57519290070922	10.4330253085106	8.33025032269503	9.00193067375887	9.90489379432624	10.1405144219858	4.60454514184397	9.87943534751773	9.32091531560284	9.12541103900709	9.70848879787234	9.08388834751773	8.58951790780142	10.0119420744681	10.0098847446809	10.9185150531915	9.09953941134752	10.7156964893617	9.92970344326241	9.06564410992908	9.78748238652482	8.45780423758865	9.83028183687943
TNFSF13B	7.1533105070922	7.32281723404255	7.39903575177305	6.34304219858156	6.83540065248227	6.75201343971631	7.32436857801418	9.64123343617021	7.48384367021277	7.37205958510638	7.09912613120567	6.04210045744681	7.83102603900709	6.03716072695035	6.03270613829787	6.37373657801418	6.92218578723404	8.62079819858156	8.66001579078014	6.05109113120567	6.42731688652482	7.04806830141844	6.53150585815603	9.8481460106383	6.05367940070922	6.86041753191489	8.00267003191489	6.8933270248227	6.4357315035461	6.00913926595745	6.55232071985816	7.55031958510638	7.64602378723404	6.90808391843972	7.83102603900709	8.98901423404255	6.88221391134752	9.36061291134752	7.47804837234043	6.76713828014184	6.5618134822695	5.80776037943262	7.02919924822695	6.09815228368794	5.20806215602837	7.2088770141844	6.56426021276596	6.5947680035461	5.75254871985816
ISG15	7.86598735106383	8.51494888652482	7.97700596099291	7.89692994680851	8.04716882978724	11.4389741276596	11.1929761631206	11.0588821489362	8.31515562056738	8.06235324822695	8.23904021276596	7.7591760035461	8.90819753191489	7.89237895212766	8.30955726595745	7.99562889716312	8.38898687943262	8.41853142553192	8.18716116666667	7.57328475531915	7.62292489716312	7.86545333333333	8.68199975177305	8.76449156028369	8.47804429787234	8.37227346808511	9.0029640070922	8.2313295177305	7.8155709893617	7.28486941843972	8.10813332269504	8.28206189007092	9.02599016312057	8.21609078723404	8.69987030496454	8.87472241843972	8.20457115957447	9.9421319822695	7.95935492907801	7.67413579787234	7.90407686524823	6.8728989787234	7.68877956028369	7.04069043971631	7.93867610638298	7.93360206028369	7.44897311347518	7.52642169148936	7.76817453546099
TYROBP	8.64522040780142	8.47545759929078	8.39020763120567	7.73460342198582	8.36541163120567	7.92914746808511	8.47612093971631	10.342007893617	8.82812061347518	8.5003294822695	8.6193605177305	7.11836036524823	8.95500306737589	7.79749406737589	6.61051821276596	8.02249614539007	7.87714874468085	9.76904434397163	10.1735535602837	7.43776553546099	7.70465767375887	8.30768920212766	8.05753603191489	10.2741844007092	8.11464874468085	7.13909681205674	8.76123841489362	8.04213381914894	8.16661074113475	6.59083320921986	7.3201415035461	8.47612093971631	9.70142475886525	8.32835104255319	9.06461312765957	9.92754517021277	8.23544992198581	10.3988597553191	8.4787164893617	8.54487742198581	8.11630637234042	7.38169107801418	9.0188169858156	6.92873380496454	7.68792521276596	8.57376418085106	7.06968973758865	7.69566973404255	7.3661599787234
MNDA	6.38514321631206	6.6912965212766	6.01333274468085	5.40302371631206	5.76040303900709	5.4490439893617	6.34100038652482	8.1597374716312	6.57913518439716	6.49218359219858	6.16402392553191	4.6102734858156	6.97880301595745	4.90731826241135	4.86478522695035	4.93337906028369	5.40614482978723	8.40362558865248	8.08965818439716	4.9829484964539	5.85810085106383	6.43284540425532	5.18095615957447	9.23487908510638	5.49059580496454	5.47671375531915	6.47817189716312	5.4537	5.53463830141844	3.97719304964539	5.67460093617021	6.57415657446808	5.7344414787234	5.03358854609929	5.55465129432624	6.93097042553191	5.87690714184397	8.11132235815603	5.37499874822695	5.78234786170213	5.41944718794326	4.23547042553191	6.55045609574468	5.64654078368794	4.49469576950355	6.39983296099291	5.03358854609929	5.34933006382979	4.32852934219858
ALB	7.7864690177305	7.65312224468085	7.91499685460993	6.93239721276596	8.45649740070922	7.53929235460993	7.07965236524823	3.49373070921986	5.23282939716312	6.91808184397163	6.86335745744681	7.4976034787234	4.76408394680851	6.64737970921986	7.07992983687943	6.08956165602837	6.83486319148936	5.95079315070922	6.48962214893617	6.56766821631206	7.82915716312057	7.97953263475177	7.55031958510638	3.41550260992908	7.31222585106383	7.11620014893617	7.56811546453901	7.69350932978723	5.14038422340426	7.14248391489362	7.07463068085106	7.42428841843972	3.82399815957447	7.98527269503546	6.88708673049645	6.61531378014184	7.25148320567376	5.73783393971631	4.87979002482269	5.84821974113475	7.32504480141844	6.96006528723404	5.23933336170213	7.50133786170213	7.9903474858156	7.22304425177305	8.97233269148936	7.49795265602837	8.34127922340426
CD247	5.4175164858156	5.32584252836879	5.34825327304965	4.68569730851064	5.69046430496454	4.79351563475177	5.05804208510638	6.34922491843972	6.45429036170213	5.97434603191489	5.85140883687943	4.97659795035461	5.64055714184397	4.98663893262411	4.86782728014184	5.3275345106383	5.29076454255319	6.61850260283688	6.84050390780142	5.07319726595745	5.50462877659574	5.67587385815603	4.97077980496454	7.61222081205674	5.58998930851064	5.20914527659574	5.31543265602837	5.07767377304965	5.07340361702128	4.57406120921986	5.36731829787234	6.47203731914894	5.33593903546099	5.61080607446809	7.5374199822695	7.12305780851064	5.85485768794326	6.31975520567376	6.49080245390071	5.64055714184397	4.81155478014184	4.97659795035461	6.02657180851064	4.59667738297872	5.15218986524823	5.3730944858156	5.3821415141844	5.07340361702128	5.30868759219858
RNF186	8.72599877304965	7.78692683687943	9.63794826950355	8.92767653546099	8.72599877304965	9.09116415602837	9.05713093262411	4.51634909929078	7.68709186879433	8.86922691489362	8.62526740780142	10.1182512056738	6.40155984042553	8.64670272340426	8.71816720567376	8.47072117375886	8.8792125070922	6.81366756737589	9.13758486170213	8.65419858510638	8.34005979078014	8.27843174822695	8.37227346808511	5.25346529787234	8.75742406737589	8.80708602482269	9.27109328014184	8.81625604609929	8.20982576595745	10.0869053156028	9.47101438652482	8.78288737943262	5.49311029787234	9.29215774113475	8.71289593262411	8.05912408156028	8.10362407446808	7.47846087234043	8.62600706028369	8.60018185815603	9.37493237234043	8.91361027304965	8.61073988297872	9.75971667375886	8.6659055	8.13576526241135	9.05010196808511	9.28454844326241	8.22975633510638
AGPAT9	9.13423765248227	9.41780665602837	10.3036987836879	10.3746103085106	10.909023177305	10.7726463546099	10.584118929078	7.38919367375887	9.82111285460993	9.47101438652482	10.1203401702128	10.4273132553191	7.94755714539007	9.62795653191489	10.4496444397163	8.85884570212766	8.87647795035461	8.05651654255319	10.3446956028369	10.1973830780142	10.8723865780142	10.0077894964539	10.1998003475177	8.00989688652482	9.94619453191489	11.0532744716312	10.3637048368794	10.3609105460993	9.07714792553191	9.09855130496454	10.0319517517731	10.2792788439716	7.9760169929078	10.2792788439716	9.58555775531915	9.07506723049645	9.92324821985816	9.59932584751773	8.46309835815603	10.4919700921986	9.68455228014184	10.6693907801418	9.73805305319149	9.86384606737589	9.77272220567376	9.48845746808511	10.6114158049645	9.80402053191489	9.70326374468085
LOC145837	6.1115065106383	5.48387060283688	6.00406237588652	6.48936756028369	6.77663879078014	7.31782241489362	6.98469006737589	3.49343553546099	5.54089283333333	6.57987931914894	7.98165194326241	6.7577355106383	4.43431185815603	5.27309530851064	6.0463685106383	5.25219368794326	6.62654725886525	4.63558096099291	6.45908578014184	7.33008505319149	7.00649224468085	6.55650054964539	6.54587982269504	4.09653783687943	5.2652339787234	7.27404543617021	6.24779589007092	7.7073164929078	5.42332306028369	6.26067841134752	6.00998784751773	7.19406920921986	4.21098746099291	6.09880419148936	6.26621739716312	4.86878476241135	5.66156328368794	5.18379927659575	5.14474223404255	6.398908	5.95846910283688	6.58860162765957	5.93807383687943	7.17846963829787	6.82245165248227	5.47485974822695	6.44372840070922	5.88776076595745	6.48354532624113
CTHRC1	5.49038936524823	6.78231337588652	5.1049839964539	7.10896759929078	5.51342242907801	5.36648824822695	7.1825750177305	9.04602065602837	6.28843434397163	5.33473171276596	4.95800906382979	5.95199493262411	9.60839191843972	4.24207320212766	4.52950545390071	6.28980153900709	6.54900733687943	9.69315485815603	5.85014069148936	5.16831832624113	5.81196196808511	6.6300109751773	5.29202629432624	9.04297420921986	4.24583769148936	5.89490113120567	5.20238779078014	7.82479319858156	6.24338788297872	3.52242736879433	3.75598726595745	4.34773978368794	12.3438172482269	4.94597961702128	6.60296903900709	10.7080782553191	5.46803371631206	6.72552483333333	4.8990995248227	5.60034113475177	4.8346124787234	4.33600769148936	6.1527529787234	4.73223978723404	5.21143461347518	7.92264930851064	4.98569962056738	5.18923663475177	5.6395049822695
CXCL9	8.12495191489362	9.55082778723404	8.49625702836879	7.6408564787234	10.2113600780142	5.44986095390071	5.63303769858156	10.6813665	9.3426349822695	10.3062860035461	8.30409788652482	5.36291617375887	8.58137121276596	9.50778167021277	7.39851734397163	7.52289128014184	8.63553492198582	9.64439645390071	12.0113138794326	6.13134412765957	7.77343586879433	8.36035952482269	5.2932455106383	10.3960997765957	9.69647631560284	7.77668942198582	11.2321628049645	10.577599322695	6.37695378014184	5.82406341843972	9.42032015248227	11.4477955602837	7.52529393262411	9.55082778723404	11.2573747553191	12.0113138794326	9.47101438652482	13.1341921489362	10.0711246631206	10.4415546205674	7.23889286170213	6.39417907446809	8.07816964184397	6.54761644326241	7.47804837234043	9.04194643262411	5.57205963120567	6.60017434042553	6.22866278014184
PCK2	8.7837330283688	9.87761354255319	10.9783804929078	10.3315484219858	10.0033027588652	10.7118207836879	10.9939457269504	6.81632033333333	9.63969427304965	9.5781889787234	10.5576752836879	10.9891304858156	7.9127260177305	10.7314422304965	10.1226752411348	10.084559893617	10.3394989007092	9.33007204255319	10.4952367836879	10.5423197021277	11.4084073723404	10.2990916276596	10.2330513014184	8.53216257092199	10.6396606312057	10.1998003475177	10.5390053723404	9.99886458510638	8.95023884042553	11.0260565	10.9891304858156	10.5290155	6.83223928723404	9.53744804609929	9.61647808156028	9.69808241843972	10.4676259255319	9.44181945390071	9.73098108156028	10.8025788120567	10.8501243014184	10.9783804929078	9.98776908510638	10.7042934148936	10.4244730638298	10.3062860035461	10.604469893617	9.99196610638298	10.4795306489362
DPEP1	8.77005706028369	9.16693763829787	10.604469893617	10.1337729397163	10.6472048652482	10.418705712766	10.3719008546099	5.99190244680851	9.2881529858156	9.09855130496454	9.92970344326241	10.2599414007092	7.8261909751773	10.7681829007092	9.33502389716312	9.44043356382979	9.7469625	8.67671534751773	10.7597250283688	9.91502356028369	10.9136610141844	10.3637048368794	9.08388834751773	7.17374706737589	10.1663850390071	9.37625186170213	9.6643770070922	10.1159834609929	8.3851359964539	9.97076312411347	10.347466822695	10.350420570922	6.06836167021277	10.2599414007092	10.0384722907801	10.1592255957447	9.33379362765957	9.1806529751773	9.20413159219858	10.0892414503546	10.7812096276596	10.5450865319149	9.42996627659574	9.76739490780142	10.0098847446809	9.50628086170213	8.30642987943262	9.68606977659574	9.53005541489362
THBS2	8.2980005035461	7.57817321631206	7.77079279432624	7.91098142553192	7.65183235460993	6.56130624113475	7.99765142907801	9.17947507092199	8.49503275177305	7.92357289716312	7.55385854609929	8.09555640425532	10.1947815035461	6.26849154964539	6.69441632624113	7.00316552482269	8.03050806382979	9.30956115957447	7.69096377659575	7.68445824468085	8.19880340425532	7.19343740425532	7.17684895390071	9.14327867730496	7.18116227304965	7.91143121631206	8.54908436524823	7.72011542198582	8.17513613829787	5.99736608865248	6.32163005319149	6.89772692907801	11.6315214184397	7.36402606028369	8.01358475177305	9.86795034042553	7.54616831737589	6.86794006028369	7.1227334929078	6.8715924822695	7.52679530141844	6.06339773049645	7.4934280106383	6.87206604964539	7.74804274468085	7.52367378014184	6.78647927659574	6.88895725886525	6.89138146453901
FAM151A	8.15686641843972	9.69132344680851	10.9624445957447	9.45305860992908	10.904086251773	10.8998884964539	10.5014941276596	4.96493937588652	9.1806529751773	9.67947680496454	10.9995597092199	11.1106695319149	8.11630637234042	10.8191974255319	9.81744396808511	9.54322819148936	10.2043770815603	7.84104573404255	10.4157443652482	10.0913767411348	10.6149954609929	9.87565766666667	10.0953588368794	5.55910512765957	9.73805305319149	9.40544376595745	10.0033027588652	10.161471570922	8.36922528014184	10.3581314964539	10.823685964539	10.3719008546099	5.07442430496454	10.4919700921986	9.98371102836879	10.267009751773	10.0733691879433	9.48379056028369	9.97076312411347	10.7681829007092	10.823685964539	10.8365127730496	9.58111552836879	10.0953588368794	10.3342888439716	9.2983565070922	9.90883410638298	9.51507044326241	9.43895289361702
FAM26F	5.6788829893617	5.88624609219858	5.4078525141844	5.03779077304965	5.19649180141844	4.66341768794326	4.79110142907801	5.52129791843972	5.82599322695035	5.61036329787234	4.93588733333333	4.20261331914894	5.26152560283688	5.05984603546099	4.76054429078014	4.85771919148936	4.63850570212766	6.27719992907801	6.77025903191489	4.68447184751773	4.74979895035461	4.90941642198582	5.01696356382979	6.86920043262411	5.10832268085106	4.92414335460993	6.50001321985816	5.71790185460993	4.87633572695035	4.22901964893617	5.2221865	5.86363631914894	5.05574581914894	5.38148361702128	6.19031445390071	5.82040641489362	5.92319306382979	7.82961897517731	5.21516193617021	5.56289408510638	4.97481714539007	4.33467602836879	4.94476632624113	4.43200868794326	5.05827888652482	5.27717679787234	4.50889079787234	4.74580314184397	4.91256158156028
SERPINA6	7.50369778368794	8.40479767730496	9.01487329787234	8.68746606737589	9.00494284042553	8.38276076595745	8.35133412765957	5.90666884751773	8.22544705673759	8.5042899751773	9.29082216312057	8.75582013120567	7.5054474822695	9.00090657092199	8.32091212056737	9.31843685815603	8.45130312056738	7.3027764964539	9.4135220035461	8.65490455319149	9.1736864787234	8.64224815602837	8.63194826595745	6.94322763120567	8.95602695035461	8.10528964893617	9.0603780177305	8.81893454609929	8.02520224113475	9.57664721631206	9.53146373404255	9.45592483333333	5.78657519503546	8.73071959574468	9.13541154255319	8.66224186879433	9.02285032978723	7.68792521276596	8.57853311702128	8.69755670567376	9.12767213120567	9.27844467021277	8.37227346808511	9.14218119503546	9.68687110992908	8.8153834751773	8.93429977659575	7.90635396099291	8.49625702836879
C1QA	8.30711187943262	7.71121910283688	7.89647782624114	7.42097242198582	7.69832290070922	7.96187321985816	8.63054485460993	10.5358148404255	8.526732	8.7044764822695	8.27306219148936	7.2576485070922	8.20808074822695	7.90710079078014	7.00061686879433	8.27244692553191	7.69786410283688	8.99686843971631	9.49582753191489	6.93323435106383	7.37314896808511	7.89546332269504	7.94113917375886	9.8926279822695	8.1660835106383	6.84307908865248	8.71289593262411	8.17224932978723	8.28321126950355	5.66156328368794	7.38027403900709	8.31204093262411	8.44131790070922	7.89496441134752	9.23839774822695	10.0869053156028	7.53434208865248	10.2555002269504	8.43734326595745	8.07445314184397	7.58532058156028	6.4802565035461	8.47475790780142	5.84628072340426	7.15431384751773	8.04849561347518	6.30161596099291	7.23950318085106	6.24988347163121
SLC22A8	10.2694592446809	10.6892863475177	11.6148088333333	11.2776836879433	11.793406141844	11.9432858439716	11.7628331099291	5.73715484751773	10.2429058865248	11.856746035461	11.4640040957447	12.4419669964539	9.02495975886525	11.8248932021277	10.7812096276596	10.584118929078	11.5887114858156	9.41780665602837	11.5551758368794	11.7536756702128	11.6315214184397	11.3779365780142	11.5727677801418	8.3157270177305	11.4967112553191	10.4616745531915	11.3192858262411	11.3119147836879	9.16118755673759	12.0113138794326	11.9091006631206	11.2510334503546	6.01199558510638	11.5127348014184	11.1863963971631	11.1048901631206	10.9136610141844	10.2578056312057	10.7042934148936	11.7722583156028	11.7349454219858	12.195941570922	11.0992937056738	11.291181212766	11.2776836879433	10.1524680992908	11.0825883262411	10.6008839822695	10.1159834609929
LOC149703	7.87461782624113	7.93312917375887	9.37356121276596	7.68664711702128	8.69755670567376	8.70674921985816	9.12104339716312	5.25157458156028	7.16649144680851	8.89263840425532	9.20856034397163	9.33254664893617	6.00152837234043	8.73321406382979	7.99765142907801	8.23576115425532	8.6326149893617	6.85771666666667	8.19398111702128	8.89351988297872	9.10273518085106	8.36541163120567	7.82162056382979	6.10176917021277	8.94154958156028	8.84391959219858	8.1014754822695	7.94064779432624	7.81746384751773	9.27465164184397	9.20180791489362	8.94637562765957	5.76733060283688	8.78045378723404	8.64151617375886	8.27062556382979	8.86742041134752	7.55825267021277	7.76437027836879	8.4505999787234	9.05713093262411	8.95318770921986	8.18366869503546	9.07092329432624	9.08685972695035	8.48643521631206	9.44729125886525	7.92702445035461	8.69609930496454
FCGR1B	6.29652868794326	6.35750963829787	5.14906281914894	4.42729894326241	5.00833938297872	5.24020766312057	5.80367546099291	7.40346896808511	5.68154012056738	6.19257620212766	5.02078544326241	4.47217310283688	6.07479893262411	5.59688362765957	4.9612939751773	5.55151316312057	5.21823657801418	6.66721460283688	7.32671339361702	4.54976768085106	4.96608370921986	5.43317422340426	5.23699710638298	6.82142863829787	5.00312586170213	5.15439474822695	7.23981389007092	6.54466302482269	5.44944662056738	4.23030982269504	4.58020292198582	6.3110795035461	5.61559307446809	5.75429946808511	5.71259488652482	6.56228422340426	5.37286464539007	8.2646500035461	5.6272345141844	5.51639110283688	5.26985987943262	4.70448638652482	5.3173695070922	4.73318869503546	5.28435767730496	5.66049958156028	4.47165981914894	5.27372927659574	4.21070818439716
FBP1	9.66595606382979	10.5390053723404	10.8861277943262	10.7726463546099	10.8191974255319	10.9572406843972	10.9185150531915	6.77108912056738	10.0352669556738	10.2694592446809	11.4564942021277	11.3119147836879	8.7348579822695	11.668191251773	10.6967469539007	10.6114158049645	10.9731624078014	9.03016224822695	11.0260565	11.4084073723404	10.9837686950355	10.2022637234043	10.8191974255319	8.80203438297872	10.904086251773	10.7853875815603	10.6853596347518	11.0423271702128	9.80996373404255	10.5203502056738	11.1106695319149	10.9333667659574	7.66845437943262	11.0992937056738	11.3050867234043	11.3857121595745	10.7314422304965	9.99408510283688	10.8592648262411	11.1449888687943	10.9422125035461	11.4084073723404	10.4703880212766	11.1572391808511	11.0313202836879	10.1203401702128	11.3935534929078	10.5258973120567	10.4445040992908
GZMA	6.57367738652482	5.59948837588652	5.65169036170213	4.94335238297872	5.9807160070922	4.51463332978723	5.40414537588653	7.63797840780142	6.3494365248227	6.44263113475177	6.56301378368794	4.07379295212766	6.93795361702128	4.40238153900709	4.7467625141844	4.90516318439716	4.84597620921986	6.90537004609929	6.67707421985816	4.70670359574468	5.00764641843972	5.40888681205674	4.30143354609929	8.25685313829787	4.83659255673759	5.37911760992908	6.34787295390071	5.42704739539007	4.90168942907801	4.02054311347518	5.57841808510638	6.38273287943262	4.71053743085106	5.82211260638298	7.18608336170213	7.1055945035461	6.39323566312057	9.05010196808511	5.68399372517731	6.63319575886525	4.29884607092199	4.28274124113475	6.32184311347518	4.28735479432624	4.71916340070922	6.44518122340425	5.37521732624113	4.99228236879433	4.65720014539007
RNF212B	6.26159290070922	8.76041223049645	9.11985176595745	9.34934018439716	10.3394989007092	8.30347039361702	8.04849561347518	5.31938724113475	6.73534391489362	7.04427444680851	9.10616678368794	8.61073988297872	6.37695378014184	7.99139689007092	7.3201415035461	8.42831385106383	6.34304219858156	6.60905981560284	9.6726945	7.49192976595745	8.65919289361702	9.17833041843972	8.80043885106383	5.30933652836879	8.0755700106383	8.8640100212766	8.91638173404255	9.68455228014184	5.76539288652482	6.5509074964539	8.07709316312057	8.64000712411348	5.45735073758865	8.35231631560284	7.95888534042553	7.21360868794326	8.67743679078014	7.64602378723404	7.73945121631206	10.3746103085106	9.63969427304965	10.5611950567376	6.88977576950355	8.41099117375887	8.56751130496454	7.00261067021277	8.16880241843972	6.47658190425532	8.61293473049645
FCN1	6.40320024822695	6.29308891134752	5.53674638652482	5.36250146453901	5.8680660070922	5.57126115602837	5.95068575531915	7.08232968085106	5.55001290780142	6.05367940070922	5.49474940248227	5.02779886524823	5.58005595744681	5.54194387943262	5.32455731560284	5.06227953900709	5.11405776241135	6.7805320177305	8.30711187943262	5.11572908510638	5.37565954609929	5.10222852659574	4.78899165602837	7.8569514893617	5.63533357446808	4.84788478723404	6.31734825177305	5.46037325177305	5.2818259751773	5.10389717730496	5.33012230141844	6.45833356028369	5.17487006382979	6.30161596099291	6.98004166312057	6.97347213829787	5.56794004609929	7.46048326595745	6.1719520248227	5.76314384397163	5.81888717375887	5.35881122340426	6.06445566666667	5.02056666666667	5.48214540425532	6.14109689361702	5.25801804609929	5.2898945035461	5.63241512411348
FCER1G	7.80138647163121	7.2763724929078	7.05521795390071	6.45690289716312	6.84883717730496	6.84542916666667	7.46489095035461	8.99089615248227	7.74121380496454	7.4041755177305	7.1652569929078	6.28751956028369	7.59437639716312	6.68385619148936	6.04458014893617	6.76819196808511	6.53602722340425	8.48910669503546	9.35065104609929	6.07140697163121	6.65047662056738	7.4264699964539	6.8865204929078	9.26010390070922	6.79729036879433	5.86497737588653	7.8897529929078	7.15112075886525	7.1627854929078	5.46530155319149	5.88493794680851	7.85366376241135	8.40294263475177	7.11555488652482	8.62895829078014	8.49300281560284	7.33249267375886	9.52707844680851	7.24951734397163	7.32310896453901	6.75201343971631	5.82746132269504	7.55031958510638	5.36754990070922	6.50116024113475	6.76713828014184	6.08531142553191	6.47088531205674	5.8775839822695
PLTP	7.21647185815603	7.46231167730496	8.15459420212766	7.5415919893617	7.15477930496454	6.86096788652482	8.01774391843972	8.80203438297872	7.45041978723404	8.47214468085106	7.53063437943262	7.9689610177305	7.65270608865248	7.28758115957447	6.23722025177305	7.71121910283688	8.7525825070922	8.76524478723404	8.77324682269504	7.61018290070922	7.58372406028369	7.90953906737589	7.59267868439716	9.63969427304965	8.17457139361702	7.47360793971631	8.46243654255319	6.90393428723404	7.4884084964539	7.81459830851064	7.04427444680851	7.45298909574468	8.9685585141844	7.83669338297872	8.12268160283688	8.95602695035461	7.35873191134752	7.16966496099291	7.34862389361702	7.22515487056738	7.89122382978723	7.59647047163121	8.38769486879433	6.17461843262411	6.88167853546099	7.04338582624113	6.69028275886525	8.25262918085106	7.57087592907801
MRO	5.64580211702128	7.32975435460993	8.06185093617021	7.08055031914894	7.88350528368794	6.93152482624113	7.22432405673759	4.86596175177305	5.92969120921986	5.24129847163121	6.57890664893617	7.76505620921986	5.59561486879433	7.11228274468085	7.1564940035461	6.96936462765957	6.49152305673759	5.8851539858156	6.84022147163121	6.7781714964539	7.77079279432624	6.8728989787234	6.48422122340425	5.21076681205674	8.77966505319149	7.50524922340426	7.28794772695035	7.72806364893617	7.10247267021277	6.41263884042553	7.62896965602837	7.74896021985816	5.20693291843972	7.81977790070922	7.95215595744681	7.62084661702128	6.90421057092199	6.40903931205674	5.9504639787234	7.08022510992908	8.95318770921986	6.95392807092199	6.72728619148936	8.31635535106383	8.09070681560284	7.38136130851064	7.86449916312057	6.71334680496454	8.26764668085106
CCL5	7.11650764893617	6.84050390780142	6.86554967375887	6.09134165957447	7.49231636170213	5.49841270921986	6.40228218085106	8.89897512411348	8.29985197163121	7.92036119858156	7.65815412056738	5.40027239007092	8.06442993971631	6.1552305177305	5.80004910283688	6.14496072695035	6.48146681560284	7.96996089007092	9.00897183687943	6.32720594680851	6.76713828014184	7.09287572695035	6.7065379929078	9.54033632624114	6.94322763120567	6.36714367021277	7.34404213475177	6.84279533687943	5.79021710283688	5.31848922340426	7.53929235460993	7.5317959929078	6.32562783687943	7.329444	8.53348309219858	8.60506069858156	7.10031275531915	9.32338529078014	7.29665614184397	7.69918131560284	5.95242336170213	6.27974814539007	7.671729	5.77725885106383	6.46100715602837	7.65815412056738	6.03159417021277	6.41093517730496	5.94133804964539
GPR65	6.22259615248227	5.46047482269504	5.48871703900709	4.49684781205674	5.02145805673759	4.63053691843972	4.72666237588652	7.55742937588652	5.74731023758865	5.46385176241135	5.32864111347518	4.33521176241135	5.36059656028369	4.21861252482269	4.68068624822695	4.62656470921986	4.82731170212766	6.42896730851064	6.50116024113475	4.25376004964539	4.65668796453901	5.27717679787234	4.7781029929078	7.52718485815603	4.42451009219858	4.79325939716312	5.15084560992908	4.93089762411348	5.08409431560284	3.61477483687943	4.32818462765957	5.51915532269504	5.32925074468085	4.49066931914894	5.17242525531915	5.62136320212766	5.50737639007092	7.30161624468085	5.24412622695036	5.04740137588653	4.38016368085106	4.27720654964539	5.2957184893617	4.64999220212766	3.59815906028369	5.0631759858156	4.87399419503546	4.56661003900709	4.11769513829787
SLC7A9	10.2645414078014	10.5679654113475	11.2704254609929	11.2187978510638	11.3857121595745	11.2058231666667	11.2510334503546	5.78048668794326	10.111374858156	10.4919700921986	11.2636177659574	11.5968865035461	9.07092329432624	11.3332798156028	10.8408155070922	11.1808552907801	10.0165530851064	9.59334543617021	11.133753748227	11.0560783102837	11.1863963971631	11.2776836879433	11.2253418085106	8.99686843971631	11.1633793510638	10.9473038723404	11.5127348014184	11.2000665177305	9.80402053191489	10.9287014007092	11.1808552907801	11.1512405425532	6.44961753900709	10.7401665531915	10.523134641844	10.4471633510638	11.2776836879433	10.662462464539	10.4982043723404	11.3192858262411	11.5127348014184	11.4313501382979	10.8592648262411	11.1228721134752	11.1754433900709	10.4952367836879	10.8998884964539	11.0532744716312	10.5143066099291
GLYAT	9.70142475886525	10.0342258475177	10.777305429078	10.0733691879433	10.6008839822695	10.6732444822695	10.7681829007092	5.6708445248227	9.40544376595745	9.99642607801418	10.5743897588652	10.7006602836879	7.85504888652482	10.5576752836879	10.2891984219858	10.3086510319149	10.1019843439716	8.58951790780142	10.225764893617	10.2741844007092	10.3988597553191	10.1711127269504	10.1756073723404	7.4060499787234	10.9333667659574	10.5047692553191	10.2963888829787	10.6545406737589	9.83616828723404	10.5515701985816	10.8457878687943	10.5945441702128	5.87060990070922	10.4795306489362	10.2717230886525	9.97076312411347	10.2940236666667	10.068909893617	9.15090730141844	10.5014941276596	10.8365127730496	10.735585677305	10.109072429078	10.8408155070922	10.584118929078	10.5545805425532	10.7080782553191	10.3746103085106	10.7042934148936
NCF2	5.89763722695035	5.8171070070922	5.39645966312057	5.23588734397163	5.34993231205674	5.06099334751773	5.6272345141844	7.1657530177305	5.36332197163121	5.93635075886525	5.63115417375887	4.40238153900709	5.71641296099291	5.03912345035461	4.66713975531915	5.39150929078014	5.17024804255319	7.14005106028369	7.80238280496454	4.36346434397163	4.94169238652482	5.71852839716312	4.98248720212766	7.06466760283688	4.57704828368794	4.61444657446808	6.15035482624113	5.25302709929078	5.58688370567376	4.28274124113475	4.95591741134752	5.89981703191489	6.47585263829787	5.55382820212766	6.39722496099291	6.71408335815603	5.53483593971631	7.81697543262411	5.91336775886525	5.66177367375886	4.91375377659574	4.86878476241135	5.71513003546099	4.89442269858156	5.13221213829787	5.31585918085106	4.87350917375887	4.89934354609929	4.6680900248227
IL2RG	6.81502321276596	7.20576679787234	7.56018509219858	6.70602236524823	7.31549662411348	6.06488586170213	7.18132879432624	8.37289217730496	8.11515753546099	7.34719094326241	7.46709261702128	6.25356520212766	7.29363157801418	6.86310597517731	6.48887945390071	7.03658454255319	7.17499707092199	7.77388062765957	8.91823861347518	6.18348768794326	7.02919924822695	8.09666086170213	6.67985069858156	9.81744396808511	7.98471872695036	6.9091695177305	7.6097710035461	6.93068058156028	6.69390591843972	6.23399682269504	7.63514028368794	7.44647447163121	7.08864834397163	7.56292311347518	9.38833658865248	9.13985436879433	7.00649224468085	8.39214159574468	7.23138452836879	6.81395239007092	6.8892470106383	6.70397494680851	7.80612457092199	5.88664109574468	6.91029384397163	6.83594215602837	6.37952115248227	6.4756165035461	6.43157840780142
REN	8.40294263475177	7.59104270212766	10.755776035461	7.92310831560284	9.53146373404255	8.62600706028369	8.39921940425532	5.92805970212766	5.06673419148936	6.94188865602837	8.92093539716312	7.71438431560284	5.02350264184397	8.80866021985816	8.51773113120567	8.49300281560284	8.90453087588653	8.09716092198582	10.3014912730496	8.72921669148936	7.55507911347518	9.98571479432624	6.50882181914894	7.2576485070922	9.4215884787234	8.6512174893617	9.92550042907801	7.16813536879433	5.74456086879433	10.1973830780142	9.7346845248227	9.9748610212766	8.70074787234043	8.06442993971631	6.32720594680851	7.04486238652482	9.01779881205674	8.16555389361702	8.67365219503546	9.03231808156028	10.2429058865248	9.40144558156028	7.95981942907801	9.19581792553191	9.35951168794326	8.20585042553192	8.85884570212766	7.8921349822695	9.05825041489362
CALB1	10.3136831028369	11.9091006631206	11.1808552907801	11.0702829787234	12.3594913191489	11.2253418085106	10.6008839822695	5.97367824468085	11.1929761631206	9.66280075531915	11.6148088333333	11.4564942021277	8.88530126241135	10.5450865319149	11.168992248227	10.9185150531915	11.2979503368794	10.4129867978723	11.5727677801418	11.6772790319149	12.0679763900709	12.458996106383	10.8680758439716	10.604469893617	11.5287201453901	11.8774774751773	11.0099698014184	11.5551758368794	11.4389741276596	11.1512405425532	11.4238010283688	11.5808088297872	11.856746035461	11.238616248227	9.19825135815603	11.015049787234	11.2510334503546	10.5945441702128	9.68101284751773	11.1572391808511	11.2704254609929	11.8137382978723	9.97076312411347	11.8031553404255	9.52707844680851	10.4554194468085	12.3142247269504	11.5127348014184	11.3487932765957
CYP4A11	8.30166934397163	8.6835009929078	9.32091531560284	9.08159524468085	9.47382013829787	9.91102208156028	9.84416945390071	5.19015103900709	8.17847104964539	10.2043770815603	9.77646192198582	10.904086251773	6.65477622695035	9.93376892907801	9.5568419751773	9.75771254255319	10.3797961524823	7.39758884397163	9.49152795035461	10.3988597553191	9.78944874468085	9.66111938297872	9.27721882624114	6.36081004255319	10.1337729397163	8.50101896453901	9.50185776241135	9.18872772695035	8.37667540425532	10.8069144219858	10.7314422304965	9.55224232978723	5.45048374822695	8.93881375531915	9.41780665602837	9.23006962411348	8.27422566312057	8.79637178014184	8.58067418794326	8.92478627659574	9.48379056028369	9.96876510283688	9.81176195035461	9.49882431205674	9.06461312765957	9.26867820567376	9.86978161347518	9.58260617730496	9.29697517730497
GABRP	4.7245210106383	4.0541225106383	4.69126376950355	4.2542495035461	3.9854414929078	4.55495408156028	4.92643010638298	4.54106775531915	4.77570065602837	3.68052956382979	5.12936189716312	3.87333368794326	6.07036425886525	3.8410525070922	4.39260339007092	3.47847297163121	6.79515632269504	6.05087423404255	4.22564790425532	5.30118590070922	4.51332471276596	6.93740385106383	6.59453781205674	5.52432411347518	4.08756464539007	5.07704589007092	4.18300657092199	3.98653314893617	3.70778287943262	3.96957260283688	4.2468594929078	3.47526424113475	3.73131739007092	4.1075454893617	3.69562031205674	4.14334304964539	5.97498874113475	4.54081681914894	5.75994722695035	4.02134730141844	3.84264658865248	5.452416	6.70199776950355	4.13846230851064	4.4084909751773	4.1098690177305	5.73339974822695	4.00336792907801	4.69470860638298
C9orf66	7.4096505177305	7.7073164929078	8.70153610992908	8.36477707446809	9.27109328014184	8.80043885106383	8.76607590780142	4.38964123404255	6.9574405212766	8.97529709219858	9.01779881205674	8.74534612411347	5.93435469503546	7.64255186170213	8.04369870567376	7.29461229787234	7.54081357446809	6.29865170921986	7.91499685460993	8.14204708156028	9.12336106737589	7.80807989007092	8.05807713120567	5.69733344680851	8.22439491489362	8.94830219858156	8.0666860141844	8.56460397163121	7.57087592907801	7.36646705673759	7.7856094964539	8.87472241843972	4.42729894326241	8.58724911702128	8.38453108156028	7.33493818794326	8.42831385106383	7.83531466666667	7.18701806028369	8.76918688652482	8.50101896453901	8.99193915602837	8.08043146808511	7.95787745035461	8.51494888652482	7.56811546453901	8.11297516312057	7.84841143617021	8.09341892553191
NKG7	7.06533226241135	4.97167833687943	5.4770940177305	5.18532943617021	6.54395505319149	5.68334931737589	5.8171070070922	6.50930243262411	6.32329980496454	6.43882521276596	5.93892210992908	5.40414537588653	6.04949936879433	5.44394476241135	5.33308478014184	5.18052017021277	5.46404642553192	6.03445540425532	7.39654331914894	5.26925908865248	5.67587385815603	5.94566465602837	5.64853211347518	6.88462112765957	5.30532315780142	4.83536303191489	6.35368435106383	5.26480235815603	5.14315870212766	4.97705894680851	6.09488162056738	6.56007391489362	4.74776896453901	6.17350543971631	6.87319461347518	6.16633358510638	6.17643265602837	7.4934280106383	6.48669628723404	6.43404734751773	5.09290285815603	5.22710757092199	5.67460093617021	4.99640236524823	5.49442133333333	6.20109717021277	5.01854018794326	5.04401628368794	4.57977538652482
METTL7B	9.0739100283688	8.94925518794326	9.80213470567376	9.35205720212766	9.72038256737589	10.0319517517731	10.0405553758865	5.56310956737589	8.11297516312057	10.2429058865248	9.71379379078014	10.523134641844	7.61553732978723	9.6115715106383	9.02907952836879	9.26867820567376	9.47683046453901	7.70021381560284	9.37493237234043	9.73293430141844	9.55082778723404	9.51949873404255	9.78376168439716	7.45489561702128	9.71875327659574	8.42378610992908	9.89878764893617	9.84009040070922	8.36166157801418	10.1295002943262	9.86384606737589	9.50024056737589	6.11957180496454	9.65257134042553	9.40001706028369	8.96183237234043	8.93429977659575	8.72599877304965	8.29985197163121	9.33007204255319	9.73626915957447	10.2891984219858	9.75238683333333	9.50185776241135	9.9441404858156	9.40809712411347	9.49582753191489	9.37215097163121	8.77966505319149
IGSF11	6.61351837234043	6.5550215177305	7.67089813829787	6.12618779078014	7.71573036879433	7.57575447163121	7.68618288652482	4.44700694680851	5.88279194680851	6.89469142907801	7.70376144326241	7.64255186170213	4.80565977304965	6.50558135460993	6.80248064184397	6.39132168439716	6.95635419858156	5.79982712765957	7.17717645035461	6.66263118439716	7.92914746808511	7.29531541134752	7.08266356737589	5.07704589007092	7.01970060992908	7.52169595744681	7.14797824468085	7.14278704964539	6.16471455319149	7.39139435460993	7.24749883687943	7.45190470567376	4.83659255673759	7.66715879432624	6.77184622695035	6.26067841134752	7.7856094964539	6.19695381560284	6.19579933333333	7.66180510106383	8.30222541843972	8.13402954255319	7.39869966312057	7.64978656028369	7.55067806382979	6.58474020567376	7.54754861347518	6.87025603546099	6.71209315957447
SLPI	10.5479318900709	9.92109520567376	7.47694516666667	7.96845821276596	7.00594822695035	8.26643896808511	7.94255179432624	11.2058231666667	9.13313260638298	9.45875081205674	7.99661954964539	8.0716559929078	10.4244730638298	7.60564024468085	9.82494886524823	9.27222575177305	9.04602065602837	9.50778167021277	6.99829418439716	7.94558045035461	7.73907196453901	9.0481244716312	10.0624374929078	8.67285489007092	6.62070520567376	7.85977622695035	8.92959476241135	7.71904696276596	8.62079819858156	8.03525662411348	6.13854977304964	7.16433880496454	7.15236832978723	9.00797209574468	7.53853495035461	7.1706014929078	8.80708602482269	8.89074209929078	9.67436204609929	7.14340623758865	7.34282682092199	8.1458879787234	9.62299436879433	7.02300918262411	9.42434246099291	7.7552545248227	7.6914044787234	9.18872772695035	9.53285192198581
HMGCS2	6.67603146808511	6.64038543617021	6.30885204609929	6.79135866312057	7.25731759219858	6.62630241843972	6.37227617375887	6.4713389929078	7.1464854858156	7.3661599787234	7.79726593617021	9.21213591134752	6.88543180851064	6.88737106737589	8.18827370567376	7.1825750177305	6.74549408156028	5.43593728368794	6.50907443262411	7.27705934042553	6.81658944680851	7.18479180496454	7.40271477304965	5.54281534751773	6.9276335	6.96623538297872	6.65610378014184	6.73483370921986	7.69474714893617	7.11380477304965	6.87969188652482	6.59798895390071	6.61531378014184	7.35836913829787	7.18671587588652	6.86554967375887	6.40532429432624	5.89915370921986	7.74392132978723	6.80220141843972	6.40155984042553	7.65183235460993	5.97860863829787	7.19918893971631	7.78732975531915	7.22658369503546	7.36402606028369	7.01331690425532	7.13878621631206
LOC727944	6.38817295744681	7.33805009929078	8.27001457092198	6.44330175886525	7.00622104255319	7.26875623404255	7.47360793971631	4.57477906382979	6.1214019822695	5.55886560992908	7.30820419148936	7.63049307092199	5.03558578723404	8.20457115957447	7.18639139361702	7.42714882269504	5.77175355673759	5.82020687588652	7.61101979432624	6.19996959574468	7.29566060992908	6.47975973404255	5.8488795070922	4.5767840177305	8.16374278723404	7.12961817730496	7.1059179893617	6.36738725177305	6.12904007092199	8.67285489007092	8.46748509574468	7.13356758865248	4.96989286524823	7.36992682269504	6.26985656028369	6.68724557801418	7.58732776950355	7.60891347163121	6.17080023049645	6.90150269148936	8.80462496453901	7.12498594326241	6.36104260283688	8.33888689361702	7.76774588297872	6.6659129929078	7.58207838297872	7.84381186524823	8.3667209893617
FHL1	8.09984843617021	7.09611060638298	8.81980987943262	8.01565646808511	8.07502233333333	7.76817453546099	9.08785782624114	9.82300775177305	8.39149827304965	7.49723608865248	9.08785782624114	7.74942484751773	9.28454844326241	7.30720906382979	7.57415259574468	7.85222612765957	8.06887486170213	10.3581314964539	8.0104075212766	8.07816964184397	7.9496430070922	8.12205210992908	7.55181840780142	9.02599016312057	7.8935415177305	7.55904596808511	7.5816705	11.4564942021277	7.88693813829787	6.44843075886525	7.72011542198582	7.30515017730496	9.67105445744681	8.09828542198582	8.60364095035461	9.0334345177305	11.8031553404255	7.59936297517731	10.1159834609929	7.9090654858156	7.94358530851064	7.98324132978723	8.33337465602837	7.61138376595745	8.2313295177305	8.78871592553191	7.84526964184397	7.1305555141844	7.84290117730496
LOC102723493	7.6062222322695	7.14155639361702	8.48458086879433	7.58892043617021	8.47338441489362	8.37108214893617	8.43605652836879	4.48770812056738	7.10375068085106	9.09339545744681	8.00622779078014	9.05313296099291	5.68940536879433	8.12379911347518	8.22201993262411	8.1528640070922	8.30287512765957	6.48235432978723	8.22439491489362	8.43413175177305	9.07605767375887	7.76414876241135	7.85222612765957	5.37783124822695	8.6267294751773	8.13984083687943	8.30409788652482	8.02945220212766	7.35438960638298	9.93376892907801	8.70600032978723	8.82307207801419	4.91113955673759	8.48000676950355	8.04050325177305	7.81415267730496	8.21913173404255	7.51148996808511	6.53945210992908	8.39600353900709	8.43352189007092	8.67973619503546	8.09449756737589	8.21850036879433	8.48458086879433	8.30347039361702	9.01779881205674	7.86935387234043	8.92672642907801
KMO	8.34069014184397	8.20169184397163	9.09339545744681	8.99884004255319	9.6037159964539	8.99686843971631	8.96577858510638	5.79331711347518	7.56811546453901	9.78376168439716	9.65591377304965	9.31966332269504	6.23237047163121	9.11763909574468	8.8953290248227	8.36102853900709	9.02599016312057	6.95859411702128	8.80043885106383	9.20856034397163	9.11867958510638	8.94154958156028	8.88893383333333	6.65584109929078	9.52707844680851	9.52707844680851	9.07092329432624	9.62463632269504	8.00471281205674	9.43769361347518	9.5568419751773	9.40544376595745	5.41058894680851	8.64000712411348	8.36412857801418	8.37965637234043	8.8350694751773	8.48643521631206	8.12439663475177	9.12104339716312	9.24315631560284	8.67285489007092	8.45780423758865	9.78748238652482	8.79541404255319	8.98901423404255	9.2133519822695	9.23363677304965	8.41037218085106
DDX60	7.52488476595745	7.68134846808511	7.65354482978723	7.51528109574468	7.54754861347518	9.54322819148936	7.96692587943262	9.70142475886525	7.8879165141844	7.51264609929078	7.56375217375887	7.43407405673759	7.95264564893617	7.28554382978723	7.94161180141844	7.29051712411348	8.32417593617021	8.41732766666667	7.88227655851064	7.21977965957447	7.43463070744681	7.63432833333333	8.21330672695036	8.56187136879433	7.59936297517731	8.35133412765957	7.79092657801418	7.88300442198582	7.52718485815603	6.87594506382979	7.21109860283688	7.5693129893617	7.49154337234043	6.25815826241135	5.04090354255319	7.15772388297872	7.88152834042553	8.8953290248227	7.12208310992908	7.75114159929078	7.28920963475177	6.61751073049645	7.18479180496454	7.09405282269504	4.79588446099291	7.97900279432624	6.94719278014184	7.09136123758865	6.00294906028369
MIOX	11.1633793510638	11.9895515177305	12.4789732375887	12.5285622836879	12.6050319078014	12.4419669964539	12.794842358156	5.90069416312057	11.1633793510638	11.4640040957447	12.7156775319149	12.9242208297872	9.33440876241135	13.0165881879433	12.0227858794326	12.1122445638298	11.7628331099291	10.9473038723404	12.4789732375887	12.511333535461	12.7423695460993	12.0679763900709	12.3284616347518	10.2043770815603	12.6909102092199	11.4721975744681	12.3594913191489	12.4249212269504	11.6592218085106	12.5480786950355	12.9554634858156	12.511333535461	9.10720312411348	12.3751580106383	12.458996106383	12.3751580106383	12.5285622836879	11.9198109539007	12.0342223546099	12.5480786950355	12.6465759539007	12.9554634858156	12.2736205177305	12.6681842659574	12.794842358156	12.6909102092199	11.9895515177305	12.6050319078014	11.6865072836879
LAPTM5	8.56823571985816	8.93047952836879	9.40544376595745	8.41353446453901	9.03231808156028	7.7301820177305	8.73725465602837	11.139403035461	10.1475924609929	9.10944494680851	9.20180791489362	7.35908165248227	9.30319736524823	8.18593097517731	7.58451936170213	8.80545339007092	8.49625702836879	9.93376892907801	10.4764833829787	7.77528067375887	8.24246452836879	9.02390129432624	8.34069014184397	11.2449126170213	8.44728063120567	8.42239460283688	9.0378810177305	8.57581490780142	8.48520689007092	6.7396965	8.22383581914894	9.02495975886525	10.3770345673759	8.64224815602837	10.7477098368794	10.8769299078014	8.36739586170213	10.1044553475177	9.17947507092199	8.79287603900709	7.83188729787234	7.82388478368794	9.33379362765957	7.08142640780142	7.70002620212766	8.72680257092199	7.98369813829787	8.06724768439716	7.42171244680851
MPEG1	7.18608336170213	6.95222828368794	7.55144730141844	6.48962214893617	7.50133786170213	6.42708169148936	7.61348167375886	9.34934018439716	8.09984843617021	7.63758916666667	7.86545333333333	5.6384645070922	7.59104270212766	5.65386976950355	5.13860103546099	6.32768426950355	6.78357123758865	8.72841135106383	9.40941340425532	5.81843341489362	7.10002975886525	7.66503776595745	6.13993102482269	10.161471570922	6.32909939007092	7.25344785106383	7.59350412411348	6.54442645744681	6.64514335106383	4.52250942553191	6.32070116312057	8.08460415602837	7.14036112411348	7.04896142553191	8.94249705673759	8.99290388297872	7.4161570212766	8.60295180851064	7.26906987234043	7.1265050106383	5.98141089007092	5.68282528723404	8.09932636524823	5.19934719148936	5.78003765248227	7.0862405106383	6.56691541134752	5.81324065602837	5.66401737588652
C1QC	7.61348167375886	7.55703221276596	7.28654429432624	7.01970060992908	7.3917479964539	7.99613262765957	8.42041830851064	10.4554194468085	8.6274714858156	8.19693540070922	7.84841143617021	7.0602675248227	7.62206270567376	7.83719696808511	6.36177514539007	8.1505614929078	7.4264699964539	8.43218197163121	9.76739490780142	6.50603560992908	7.36682460638298	7.8415095141844	8.06724768439716	9.79464603546099	7.99909913120567	6.16176659219858	8.76607590780142	7.76237368439716	7.78353260638298	5.45391623049645	7.01507036879433	8.02577857801418	7.9734895177305	7.66416993262411	9.28333430496454	10.014324964539	6.73888956382979	9.49582753191489	7.84174946099291	8.1813084716312	6.90701232269504	6.63099460638298	7.95264564893617	5.63511437943262	6.46245103900709	7.80856307446809	5.83107740780142	6.43476264893617	5.04850844326241
HAO2	10.0227889680851	9.92550042907801	10.5910029255319	10.0363080638298	10.4952367836879	9.84416945390071	10.0892414503546	5.23373075886525	9.56154853546099	10.1998003475177	10.6081377553191	10.6853596347518	7.37992904609929	10.4471633510638	10.1897200673759	10.2816768900709	10.3557482978723	8.74784335460993	10.3932882375887	10.584118929078	10.6732444822695	9.67947680496454	10.0098847446809	7.42281928014184	10.6774269574468	10.8278195212766	10.284215070922	10.2622446914894	9.67105445744681	10.430117429078	10.7898812021277	10.9235524148936	6.45054330851064	10.5545805425532	10.532190212766	9.76904434397163	10.3446956028369	9.9748610212766	9.30319736524823	10.318851787234	10.4072099007092	10.523134641844	10.286546141844	10.9837686950355	10.9377807553191	10.8723865780142	10.7199018723404	10.4015267695035	10.4015267695035
CFD	6.19327254964539	6.05324818439716	8.02685153900709	7.85415843971631	6.19103518794326	6.24824120921986	8.38577754964539	9.43769361347518	6.70602236524823	6.40995982269504	7.64047279078014	7.1946670177305	8.62450239007092	6.50930243262411	6.35816736524823	6.86310597517731	6.94482662056738	9.26010390070922	8.07662571985816	7.56214092553191	7.90288917021277	7.56090435460993	6.9139314787234	10.2891984219858	7.29531541134752	6.34282464893617	6.09528782624113	7.12022237234043	6.81742958156028	5.41446016666667	6.16610095744681	6.57925461879433	8.06338426595745	6.19462394326241	8.01461854964539	8.38644895744681	8.66522907801418	7.43633761347518	7.3921409964539	8.53011193617021	6.58308922340426	7.28045519503546	7.96135330141844	6.27905253191489	6.39585809929078	7.96086605673759	6.1656034858156	6.35181061702128	7.14064909574468
TAC1	5.41318145390071	3.62403535106383	6.07909871276596	3.33693775	5.80088372695035	3.30602778723404	3.98628040425532	4.01298109929078	5.28540637943262	3.90391336879433	3.78011643262411	4.52372418439716	3.7913240141844	2.87817531205674	3.79937777659574	3.47904974113475	5.1584329858156	7.29170950886525	3.44477672340426	3.22543078368794	3.65506330319149	4.88249242198582	4.16084415248227	7.35542784042553	4.04937474113475	5.02555536170213	5.50146487234043	3.06137635460993	3.30929524113475	3.21284366312057	3.44841185815603	5.30976117021277	4.33762006028369	4.5108885248227	3.17406118439716	3.34850647163121	3.47819353191489	3.29602190425532	4.10098165957447	5.02849183333333	4.45703554255319	3.20588669148936	5.88040118794326	3.78769562411348	3.73352914539007	3.76754215602837	3.51475331914894	2.9738894964539	3.70821418439716
GPC5	7.32620563475177	6.74471992907801	5.13221213829787	6.12229088652482	7.26063991489362	8.11575622695035	7.66757809574468	5.43884098404255	7.20822832624113	6.14059611347518	7.30565715957447	6.24433737588653	5.62927484751773	9.05114568794326	7.74206035106383	8.32001068439716	5.02145805673759	6.92017394503546	7.84104573404255	7.97454994326241	7.40565563475177	7.63386239007092	8.22383581914894	4.65623182269504	6.43284540425532	8.97625831205674	7.06795491134752	8.12780685460993	8.5003294822695	7.20794491489362	8.38769486879433	8.15571253191489	7.98772303546099	7.96135330141844	7.32873773758865	6.34326189716312	8.22087329432624	7.75788793971631	5.5980884858156	6.22372874113475	6.9091695177305	7.22369977659574	6.98797592907801	9.05412679432624	7.8785535	7.19020758865248	6.50521119503546	8.05651654255319	8.30897031560284
RNASE6	7.12841604609929	8.03373118085106	7.57693191843972	6.66695880496454	7.37865116666667	6.33943126595745	7.63551803191489	9.37083207801418	7.89546332269504	7.0705094964539	7.89546332269504	5.75172487943262	7.75566116312057	6.97429522695035	5.94393727304965	7.25048632624113	7.36332246808511	8.51494888652482	8.27789467730496	5.98183858865248	6.6951400141844	7.76774588297872	7.07583739007092	9.6295834964539	6.84388682269504	6.94691795744681	7.0553544893617	6.74681496099291	7.42062515957447	4.65151997163121	6.30183033687943	7.28486941843972	6.81900780141844	7.3661599787234	8.67973619503546	9.25173805673759	7.49570325177305	8.68276076241135	7.46631513475177	7.88398834397163	6.57298902836879	6.12183558156028	8.37965637234043	5.64347692907801	6.36177514539007	7.48652556028369	6.1536415106383	7.07024302482269	6.81658944680851
UPP2	8.72196668794326	8.98901423404255	9.93167496808511	10.452522751773	8.93980045744681	8.97714475886525	9.48379056028369	4.12643868439716	6.30542280141844	9.88878478014184	9.66111938297872	9.39093190425532	4.95893940425532	9.80213470567376	8.43479138652482	9.53146373404255	9.34803968794326	7.8461919822695	8.93528679078014	9.06564410992908	8.87472241843972	8.79637178014184	8.95127344326241	8.05442982269503	9.6115715106383	8.85370525531915	9.27595381914894	10.2502824787234	8.75965586879433	10.1663850390071	9.91912824113475	9.76542270212766	5.45819225177305	8.97040090070922	9.19341056737589	9.34392677659574	9.03452814184397	9.12541103900709	7.60935893617021	9.6295834964539	9.40001706028369	9.45725542907801	9.38707645035461	10.4952367836879	9.55224232978723	9.28333430496454	9.88516175886525	9.53146373404255	9.47528617730496
C1QB	7.78287277659574	7.36599395921986	7.35946268085106	6.34326189716312	6.87261105673759	7.65183235460993	8.04157880851064	10.1688921489362	8.33830440070922	7.73125715425532	7.18639139361702	6.86920043262411	8.10703804609929	7.32773830851064	5.91274317375886	7.38244657446809	6.7597965106383	8.59168406737589	9.13028304078014	5.92466007446809	6.83303206382979	7.30686977659574	7.4938049787234	9.56299461702128	7.5431940212766	5.23479302836879	8.16661074113475	7.53063437943262	7.48499406028369	5.30587471985816	6.55765606737589	7.84841143617021	7.88300442198582	7.59479788297872	8.4897195106383	9.57893124113475	7.18163619148936	10.014324964539	7.76591815602837	8.14477483687943	6.88598864184397	6.00273517375887	8.00989688652482	5.25801804609929	6.15387419503546	7.93010163475177	5.6792007464539	6.97920412765957	5.71811466312057
DAO	8.05166411702128	9.1828914858156	9.53285192198581	9.23006962411348	10.068909893617	9.68455228014184	9.64295266666667	5.6339764858156	8.47804429787234	7.73373595744681	9.62299436879433	9.73626915957447	6.87810491843972	9.82681431205674	9.07180153546099	9.42996627659574	8.48910669503546	7.52289128014184	9.80996373404255	9.10834292553191	10.4330253085106	9.49431834397163	9.36554923049645	7.17406108156028	9.92970344326241	9.32213961347518	9.23363677304965	9.50628086170213	8.33152610638298	9.40941340425532	9.77822081560284	9.6643770070922	5.92340627659574	9.3426349822695	9.03123542198582	8.80294083333333	9.94842381560284	8.9800194964539	8.60018185815603	9.68606977659574	10.1295002943262	10.0227889680851	9.28088560992908	9.9441404858156	9.83028183687943	9.1634984751773	9.56009271276596	9.15438833687943	9.0521324893617
C1orf162	7.14036112411348	7.92218710638298	7.07024302482269	6.20040462765957	6.42401485106383	6.49689021276596	7.11587391843972	9.35452623758865	7.32540978368794	7.65860479432624	6.94508206737589	5.62136320212766	7.22882064184397	7.05549102482269	5.93720185106383	7.12468596099291	6.46316784397163	8.59029632624113	8.97040090070922	5.57479252836879	6.68603904255319	7.06739545035461	6.77845410638298	9.70326374468085	6.14475792198582	6.07479893262411	7.26636079432624	6.51657527659574	7.18318543262411	6.0307300141844	6.29469391134752	7.50833792907801	7.00400366312057	6.95254103191489	8.24901688652482	8.81451086170213	7.00146467730496	9.05313296099291	7.3054819787234	7.13973128014184	6.21840318085106	5.21537981914894	6.88381877304965	5.80194319148936	6.20562678014184	6.97347213829787	6.25399893971631	6.95802580496454	6.61751073049645
CYP8B1	8.24718244326241	7.51528109574468	9.1155175106383	8.52111705319149	8.95220680141844	8.54975559929078	9.12872721985816	4.81894227304964	8.09397777659574	9.61810157446808	8.46553025177305	9.63453582269504	5.80711746099291	9.74876395035461	9.36940305319149	8.50828054964539	9.39093190425532	7.59393341843972	8.56257915957447	9.79464603546099	10.1688921489362	8.75664238652482	9.4215884787234	6.23652273758865	8.70600032978723	8.57784533687943	8.95408832624113	9.11443311347518	7.58813486879433	9.49152795035461	9.03016224822695	8.62450239007092	5.21713039007092	8.42504938297872	7.83770475531915	7.37774795390071	8.85710528014184	7.81134577304964	8.00212854964539	8.83761630496454	9.5568419751773	9.9441404858156	8.59595454609929	8.48772723049645	8.38644895744681	8.33830440070922	8.34975896808511	9.13423765248227	9.28333430496454
ADH6	8.59379397163121	8.03993031560284	9.10159268794326	8.75821911702128	9.39614621631206	8.42504938297872	8.70225165248227	4.2550194858156	7.7582805070922	8.62823508865248	9.26867820567376	8.90543227659574	6.7115939929078	9.01679702836879	8.55269676950355	8.87114395035461	8.96085528723404	7.02024420212766	8.6982740212766	8.89263840425532	8.86650958865248	8.16148365957447	8.04157880851064	6.94887168794326	9.0858990177305	8.7837330283688	8.87834312056738	9.32472145035461	8.18078431205674	8.6659055	8.80708602482269	9.21697214184397	4.68447184751773	8.62526740780142	8.54830867021277	8.1014754822695	9.10503974113475	8.44470663829787	7.5861119893617	8.88002223049645	9.08159524468085	9.25659191489362	8.7945610177305	9.05607136879433	9.36061291134752	8.84433912411347	8.87647795035461	8.69755670567376	8.94067455673759
GZMB	5.12542290780142	4.94263541489362	4.70570673404255	4.30291375177305	5.56037539716312	4.75793096099291	5.76590959574468	7.27007029787234	4.77691867021277	5.13684256737589	4.96608370921986	4.57751841134752	5.32883396808511	4.3115560141844	4.26900783687943	4.77431311347518	5.07056306737589	6.11259407446808	7.39903575177305	4.41059483156028	4.53595553546099	4.71271887234043	4.39387070567376	6.87541618439716	5.21425952482269	4.56489834042553	5.38661803191489	4.92751309574468	4.23006129432624	4.47013409574468	4.28919039716312	5.80173254609929	4.22343888297872	5.40632757446808	8.28678763475177	7.70124432978723	5.13617259929078	7.50447884042553	5.59889261347518	5.27564715602837	4.38989696099291	4.56611905673759	5.28351342553191	4.05970202482269	5.02869222695035	4.65623182269504	4.48326782624113	4.3291410070922	4.70278039361702
LCN2	8.3667209893617	6.69996503900709	5.95587419148936	5.58544034751773	5.77111086879433	5.44064609574468	5.99776713829787	9.50628086170213	5.46633364539007	7.48423246808511	5.76334753900709	5.92254443617021	6.96770959219858	5.5373850035461	5.87579025177305	5.81472637588652	8.01461854964539	8.12605910283688	5.42523190070922	6.24545192907801	5.70076813829787	6.08085846099291	6.08554267021277	6.54172086879433	6.09288730141844	5.91527913829787	6.93408620921986	5.32048893617021	6.98972028014184	5.92773969503546	5.86054675886525	5.83402826595745	5.5185440035461	7.08568429787234	5.73425684751773	5.52388459929078	5.80869948758865	6.0653079787234	6.30094259574468	5.60408580496454	5.97818340070922	6.02392313120567	7.33179763120567	5.59928168794326	6.43062972340426	5.68640493971631	5.74919515957447	8.76278905673759	6.67052644680851
HCLS1	7.47171875886525	8.40857860992908	8.25138976595745	7.2278270177305	7.37353324468085	6.85023916312057	8.01668007092199	10.1569135673759	8.91441120567376	7.81415267730496	7.80807989007092	6.49218359219858	8.10813332269504	7.73415240780142	5.95577111524823	8.00369441134752	7.76071720567376	9.83215791489362	9.58726633687943	6.57491091489362	7.53581663475177	8.43089272695035	7.26671697163121	10.7939973120567	7.37098261347518	6.8184615177305	7.72452340780142	7.1227334929078	7.3661599787234	5.84908956382979	6.976061	8.09612210992908	8.44195784751773	7.32325394503546	9.46417015602837	9.79112724822695	7.67562388652482	9.2983565070922	8.1660835106383	8.08460415602837	6.84801902836879	6.48235432978723	8.2949800106383	6.61751073049645	6.40206042553192	7.71253891843972	7.38063270567376	7.73330922340426	6.91529320567376
DDC	10.1897200673759	10.4101409751773	10.904086251773	10.7986272695035	11.1929761631206	10.9783804929078	10.6187562978723	5.95761053191489	10.1826034787234	10.1637649680851	11.1048901631206	11.2124412907801	8.61652024822695	11.3408954078014	11.0050142730496	11.1106695319149	10.2717230886525	9.12663925531915	10.4982043723404	11.0260565	10.6586188546099	10.6149954609929	10.6435010425532	8.47072117375886	10.9731624078014	10.8069144219858	10.7237161843972	11.4313501382979	10.2306159822695	10.662462464539	10.6853596347518	11.0702829787234	6.36298729432624	10.7812096276596	10.584118929078	10.4045004751773	10.7681829007092	10.8592648262411	10.4386490035461	10.8861277943262	11.5887114858156	11.5375870283688	10.4855727304965	11.2704254609929	11.2000665177305	10.5611950567376	10.8910967375887	10.8861277943262	10.6813665
DIO1	10.3719008546099	10.7681829007092	11.2058231666667	11.1284200425532	11.1228721134752	11.4564942021277	11.6403755531915	4.64318846099291	10.2065846560284	10.2477126702128	11.2979503368794	11.015049787234	8.37047395390071	11.1512405425532	10.5479318900709	10.7477098368794	10.6221094716312	9.43378782624113	11.291181212766	11.1284200425532	11.2058231666667	11.0702829787234	11.2321628049645	9.10443751950354	11.3192858262411	10.8998884964539	11.1048901631206	11.2510334503546	10.2207154539007	10.8998884964539	11.793406141844	11.5727677801418	4.90850328368794	11.1048901631206	11.2449126170213	10.385237964539	11.2979503368794	10.5975381453901	10.0319517517731	11.291181212766	11.5727677801418	11.139403035461	11.2636177659574	11.4803193156028	11.4313501382979	11.3119147836879	11.2704254609929	11.1284200425532	11.0200185212766
ITGAV	11.2253418085106	10.8952823652482	10.5712925992908	10.7314422304965	10.318851787234	10.3265664574468	9.29466133687943	11.400610287234	10.7274761312057	10.6545406737589	10.014324964539	10.2990916276596	11.2979503368794	10.235480106383	10.8107507553191	10.4496444397163	10.3746103085106	11.5808088297872	10.4645938652482	10.2990916276596	10.6221094716312	10.6435010425532	10.6853596347518	11.5727677801418	9.82111285460993	11.0763279361702	10.8635133652482	10.6774269574468	11.0702829787234	9.76904434397163	10.2429058865248	10.2113600780142	11.7448984078014	9.71204414539007	7.75657159219858	10.5545805425532	10.7401665531915	11.168992248227	10.4824149397163	10.286546141844	10.5358148404255	9.8926279822695	10.6292101843972	10.2578056312057	7.32773830851064	10.5014941276596	10.3062860035461	10.9624445957447	9.09116415602837
SERPINA3	10.3366753404255	8.52258993617021	7.60267352482269	8.24076954609929	6.67026432269504	6.07457513120567	7.70329806028369	8.48581865248227	6.59548732624113	10.7156964893617	7.54007129432624	7.60891347163121	8.12495191489362	7.2145910177305	6.85159902836879	8.33948433333333	9.50334384042553	10.0778997978723	6.50930243262411	7.47620758510638	7.48765218085106	7.15993839716312	6.64488959929078	8.43413175177305	7.30111768794326	6.91889591843972	10.0582078758865	6.81181339716312	9.36426082978723	9.14327867730496	6.3822785035461	6.91141589361702	8.26279795744681	8.72921669148936	7.2768797641844	7.18194795390071	6.59304192907801	7.74477939716312	8.20982576595745	8.0570149964539	7.72853835460993	7.11380477304965	8.3927729893617	5.68240506028369	8.17053171631206	8.0410985248227	6.57298902836879	9.22180459929078	7.96996089007092
AOC1	8.97233269148936	11.1572391808511	11.5047018333333	11.5287201453901	11.1633793510638	10.904086251773	11.1048901631206	7.91450894326241	11.5887114858156	8.2646500035461	12.3438172482269	11.4168021985816	10.385237964539	11.7349454219858	11.036492035461	11.0881689113475	11.6403755531915	10.7006602836879	11.9317437765957	11.9785187304965	11.2636177659574	11.6509581276596	11.0881689113475	9.78944874468085	11.6403755531915	10.8592648262411	9.9748610212766	10.9136610141844	10.7939973120567	11.1808552907801	12.6909102092199	12.2996405177305	8.12605910283688	11.8774774751773	12.0679763900709	11.8031553404255	11.2321628049645	10.5258973120567	11.238616248227	11.0478215035461	12.3142247269504	9.10834292553191	11.238616248227	11.1808552907801	11.8774774751773	9.5359180248227	10.8365127730496	11.015049787234	10.1360824822695
GPR171	4.94310163120567	5.0295854964539	5.72388788652482	4.51756431205674	4.69422492907801	4.03397562056738	4.23236820921986	7.16813536879433	5.56184995744681	5.73715484751773	5.72280908510638	3.64015539716312	5.01196131205674	4.13308618794326	4.35938891489362	4.71171038829787	5.1618060070922	6.187756	6.25399893971631	4.3442000070922	4.69051368794326	4.58142312056738	4.08321238297872	7.73984453546099	4.4355974787234	4.80030190070922	5.01494982624113	4.7134404964539	4.7699505070922	3.90443983333333	5.10282243617021	5.28860034751773	4.65844395744681	4.1752855035461	4.78026022340426	7.09076777659574	5.24304056028369	6.37695378014184	4.63779259219858	4.63366971985816	4.05012060283688	4.30568942553191	5.7789412358156	4.08729624468085	3.5753730212766	4.88227117021277	4.69901338652482	4.49142264539007	4.26777624113475
ENPP6	7.71789833687943	8.49625702836879	9.01091429787234	8.8239174822695	9.17833041843972	9.48694163120567	9.30956115957447	3.86552256737589	7.63049307092199	8.90132115425532	9.02495975886525	9.29215774113475	5.96113740780142	9.02694563829787	8.77243990780142	8.03050806382979	9.07092329432624	6.07432831560284	8.86222817021277	9.38190642553191	9.44043356382979	8.43538854964539	8.77324682269504	5.97147942553192	8.37545725886525	8.9800194964539	8.74534612411347	9.40809712411347	7.65983647163121	9.42865845744681	9.83028183687943	9.2443145035461	3.93393513475177	8.39149827304965	8.3851359964539	7.76907381914894	8.71816720567376	8.06185093617021	6.25333140425532	9.29466133687943	9.05505189716312	9.25774547163121	9.33502389716312	9.2133519822695	8.86056112765957	9.69132344680851	9.43250659929078	9.06986569148936	9.36061291134752
LY75	7.21079563829787	7.35200503191489	6.89031468439716	7.23950318085106	7.27775107801418	7.10684063120567	7.12930346808511	8.85102832978723	7.76414876241135	7.26806879078014	6.42896730851064	6.0848515212766	7.58532058156028	6.08260384397163	6.06769542907801	6.25542182269504	6.64463017021277	8.0666860141844	7.89496441134752	6.56889808156028	7.48313790070922	6.98713873404255	6.80465638297872	9.26260142907801	5.13684256737589	7.01331690425532	7.02890370567376	6.09440340070922	7.22530235460993	6.92739141134752	6.53074613475177	7.40850853191489	6.15660914539007	5.5947634787234	6.6162920106383	7.05521795390071	7.2763724929078	7.45642246808511	4.98642669148936	6.44518122340425	6.36338777304965	4.53518174113475	7.31615110283688	6.18685975177305	4.60133165248227	7.0254565141844	7.25931245744681	6.92792871276596	5.91459056028369
EVI2A	7.21172761702128	7.71700234751773	7.60602785106383	6.26067841134752	7.51489221985816	5.69170204609929	6.0104150035461	9.59781478014184	8.42041830851064	6.90286923758865	7.61348167375886	5.00857675177305	7.70862996453901	6.0557330141844	6.13587653191489	6.65584109929078	6.78949386879433	8.90543227659574	8.57376418085106	5.77304491843972	6.75411663829787	8.37227346808511	5.82588137588652	10.3637048368794	6.04973560992908	7.21109860283688	6.67959011702128	6.94161360992908	7.28724346099291	4.8685344751773	6.38044247517731	7.3917479964539	9.08388834751773	5.96992760992908	6.24616513120567	9.30072766666667	7.13481025531915	9.19237302836879	6.76530111347518	7.23790295035461	5.72751339716312	5.52604663475177	7.52529393262411	5.49397632269504	4.88822395035461	7.19277944680851	6.81472912765957	6.45102936524823	5.37889966312057
CD8A	6.73194820567376	6.86997723404255	6.51223763120567	6.29143419858156	7.13909681205674	6.08641117375887	6.47252112765957	8.43352189007092	8.4505999787234	7.4593215	7.58773928368794	6.04841112765957	7.37774795390071	5.86979394680851	5.88753504964539	6.31454981205674	6.15568842198582	7.91499685460993	8.419778	6.19695381560284	6.48305260992908	6.69666124468085	6.42588878723404	8.38215891843972	6.1191319858156	6.37974717021277	7.01451140070922	6.48166638652482	5.51892575531915	5.75799935815603	7.48423246808511	7.01685631205674	6.21446446099291	6.84022147163121	8.7837330283688	8.02520224113475	6.95918541843972	8.60939628014184	6.83512133687943	6.89469142907801	5.78171213120567	6.30380675177305	6.85906939716312	6.35108706382979	6.55045609574468	7.33179763120567	5.71895281205674	6.53678767375887	6.44938731205674
LOC101928820	5.03358854609929	6.11129519148936	6.79053622340426	5.56122107092199	6.2921749822695	5.7690767251773	5.57861289716312	4.07905645390071	4.69422492907801	5.42034574468085	6.11718795744681	6.16633358510638	4.41296146453901	5.05377975531915	7.63758916666667	6.85591317730496	4.87234893262411	4.44472210283688	6.50071715248227	6.92328526950355	7.35000475886525	5.03201921276596	5.14778364893617	4.74214974468085	5.08817431205674	5.84190275886525	5.8038674822695	6.41997818439716	4.85488944680851	7.6287630106383	7.34472675886525	7.19996275531915	4.17701813829787	7.01331690425532	7.02515670212766	5.88342668085106	7.47846087234043	5.13475925886525	4.84499216312057	7.16712060283688	5.56521593971631	7.87809225886525	7.59600972695035	5.0631759858156	5.0154015070922	5.50336503900709	5.58688370567376	7.55426520567376	5.57736084397163
XPNPEP2	9.09541688297872	9.06364671276596	10.8592648262411	10.0011406134752	10.7726463546099	10.7812096276596	10.7986272695035	4.99368354255319	9.45305860992908	10.7199018723404	10.7681829007092	10.3637048368794	7.08513911347518	10.452522751773	9.91293335460993	10.0185775567376	10.418705712766	8.48643521631206	10.8501243014184	10.7440942234043	11.1228721134752	10.6327683333333	10.4645938652482	8.13126403900709	10.6081377553191	9.87373774822695	10.2622446914894	10.3746103085106	8.31756061702128	11.8137382978723	11.0992937056738	10.6892863475177	5.99366534397163	9.75971667375886	9.87943534751773	9.53744804609929	10.2381261808511	9.12336106737589	9.80773512765957	11.0649288865248	10.350420570922	10.9624445957447	10.517268393617	10.284215070922	10.1850133262411	10.0778997978723	10.6586188546099	9.71875327659574	9.66921653900709
CRYAA	9.08388834751773	8.12439663475177	8.9998689787234	8.33152610638298	9.66280075531915	9.27595381914894	9.35452623758865	5.16157324113475	7.8897529929078	6.66775673758865	9.18403088652482	9.67436204609929	6.46577986524823	10.0363080638298	8.82641523049645	8.59949340780142	8.52535557092199	7.26601382269504	9.16580069148936	8.15745471276596	9.42865845744681	8.83079017375887	8.18716116666667	5.74982812056738	9.46695090070922	7.98215443262411	9.30824771985816	8.93047952836879	7.80807989007092	9.11661515248227	8.8239174822695	8.80708602482269	5.3035134822695	8.91361027304965	8.63482566312057	8.36289943971631	9.43378782624113	8.24542680141844	8.68199975177305	9.44729125886525	9.75683925	10.3086510319149	8.69609930496454	8.77089668085106	9.22306453546099	7.9827184858156	8.7945610177305	9.08388834751773	8.34308254255319
AGXT2	10.9287014007092	11.2124412907801	11.9895515177305	11.0588821489362	11.489315070922	11.6592218085106	11.8456780390071	6.10949713475177	10.8910967375887	11.3779365780142	11.7536756702128	11.7349454219858	9.26144165957447	11.6234463829787	11.2124412907801	10.9235524148936	11.6865072836879	9.90883410638298	11.0649288865248	11.6148088333333	11.0200185212766	11.2187978510638	11.3935534929078	9.31710979432624	11.9317437765957	11.7536756702128	11.5887114858156	11.2449126170213	10.0602866985816	12.0892462836879	12.1227147021277	11.8456780390071	6.78408821631206	11.291181212766	11.3119147836879	11.1170891950355	11.6962785992908	10.9422125035461	11.0532744716312	11.7536756702128	11.5047018333333	11.7157520921986	11.6962785992908	11.7722583156028	11.8359734432624	11.5640163865248	11.5287201453901	11.793406141844	11.3779365780142
MTTP	5.64412163829787	6.06071695744681	6.40995982269504	5.64275551241135	6.92792871276596	6.96880776950355	7.1338620141844	3.16838822340426	4.36615981205674	6.87701255673759	7.03542824113475	6.9940729787234	3.74949514184397	6.53050447517731	6.48422122340425	5.25522033333333	6.35086588652482	4.30440495390071	6.36974108510638	6.44191092907801	7.17094725177305	6.14227224468085	6.19103518794326	3.46457638297872	6.31596929078014	6.62827824822695	6.49832392907801	6.17372988297872	5.48301887588652	7.39940377659574	6.47229538652482	6.95947857801418	3.12846689007092	6.91836560283688	5.77513837234043	6.01020764184397	6.07592455319149	5.95868325177305	4.09939660992908	6.80700621276596	6.95195686524823	6.76001619858156	6.34922491843972	7.21582077304965	6.3627314822695	5.52497770921986	7.25641631914894	6.15137843971631	6.4364460141844
MME	10.1688921489362	9.86589955319149	10.9995597092199	10.7401665531915	11.133753748227	10.6586188546099	10.1182512056738	5.88430221631206	9.42032015248227	10.6813665	10.8861277943262	10.8680758439716	8.55688868085106	10.5080400957447	10.418705712766	10.0801722730496	9.91502356028369	9.65748592553192	10.5679654113475	10.4445040992908	10.7898812021277	10.523134641844	9.83616828723404	8.07936282269504	10.6508504397163	11.0478215035461	10.4855727304965	10.9287014007092	9.30824771985816	10.5143066099291	10.9235524148936	10.7314422304965	7.65983647163121	9.92109520567376	8.6230205141844	10.2282758049645	10.4855727304965	10.1637649680851	9.45592483333333	10.6853596347518	10.909023177305	11.0200185212766	10.0711246631206	11.0200185212766	8.9090299787234	10.0227889680851	10.5910029255319	10.5545805425532	9.61478071276596
G6PC	6.04616545390071	7.83482228014184	7.26029988297872	7.29220040070922	7.67695357092199	9.78376168439716	9.50927153546099	4.0725929858156	6.1705675212766	6.7758709929078	8.91823861347518	7.85548970212766	4.95917492907801	8.26100918794326	8.33086913120567	9.03231808156028	9.09116415602837	5.21757066666667	8.16938803546099	7.67089813829787	8.03162035106383	7.63001290070922	7.49795265602837	4.57252409929078	8.16713370212766	7.7402854787234	6.58811571276596	8.54549162411348	8.11918643617021	9.29697517730497	9.33379362765957	8.79192931560284	3.50506007446809	8.21384588652482	8.43930904609929	8.74043887588653	7.8261909751773	8.5843090106383	6.42279523049645	9.06986569148936	8.72358814184397	8.75821911702128	8.41408354964539	9.22180459929078	7.09316519503546	7.42935522695035	8.82729358510638	6.57841135460993	8.49693763829787
AZGP1	10.4330253085106	10.3663118368794	11.0763279361702	11.0649288865248	10.9680750106383	11.133753748227	11.1572391808511	5.22128797163121	9.96876510283688	10.8769299078014	10.8149879539007	11.133753748227	7.55825267021277	11.133753748227	10.8457878687943	10.7314422304965	11.238616248227	8.9323590035461	10.9524295744681	10.9731624078014	10.9891304858156	10.5679654113475	10.6292101843972	7.76727478723404	11.0992937056738	9.92550042907801	10.8501243014184	11.3192858262411	10.1778067907801	11.3935534929078	11.0702829787234	10.9680750106383	6.45644044680851	10.7597250283688	10.6327683333333	10.0405553758865	10.6114158049645	10.4586491134752	9.22118253368794	10.7898812021277	11.3487932765957	11.238616248227	10.511046322695	10.7314422304965	11.015049787234	10.9287014007092	10.7156964893617	10.584118929078	10.4919700921986
IGK	5.41124680141844	6.13467787943262	6.40511235106383	5.63365571631206	7.20641971985816	5.78889881914894	6.40995982269504	7.60391091843972	6.72779567375887	5.77111086879433	6.37043521985816	5.74340893617021	8.84188574822695	5.69252621631206	5.92773969503546	5.59092767198582	7.38098804964539	5.02520135638298	6.10790985815603	5.97860863829787	6.79160894326241	7.32281723404255	6.0274665141844	11.5211621843972	6.99463431914894	6.21082978723404	5.85229508510638	5.68010211702128	5.47816317375887	5.6741740141844	6.68877034751773	5.58605113475177	5.60766413475177	6.39676069503546	6.66464905673759	5.87779607446809	6.47585263829787	5.65862828014184	5.90542638652482	5.68454319148936	6.60658406028369	6.59729790425532	7.69389602482269	5.88279194680851	6.34535237588652	6.74999368085106	6.63470369503546	5.89702726241135	5.13177028014184
SLC22A12	9.25884264893617	9.13871707446808	9.59177712765957	9.9421319822695	9.76346534042553	9.72195307092199	9.96661058510638	5.3198199787234	8.81893454609929	11.0933167765957	10.027452712766	11.2253418085106	7.31880571631206	10.9572406843972	9.23363677304965	9.56885774822695	11.0763279361702	7.77621514539007	10.3581314964539	11.3408954078014	10.2231657411348	9.99886458510638	10.6221094716312	7.04367108510638	10.1921722092199	9.09440785106383	9.84198644326241	10.5576752836879	8.46614836170213	10.225764893617	11.1228721134752	9.63126908865248	6.07728263829787	9.91701529787234	10.4919700921986	9.76346534042553	8.78288737943262	9.02285032978723	9.84198644326241	10.0054891134752	9.86589955319149	11.0933167765957	10.3136831028369	9.81176195035461	10.1947815035461	9.36303667021277	10.068909893617	10.0426526347518	8.73958065602837
PLAC8	5.74311957092199	5.03734388652482	6.60486821985816	4.49019414539007	6.21840318085106	5.16497498758865	6.95392807092199	8.61073988297872	7.49269595390071	6.28931671276596	6.42279523049645	4.47165981914894	5.84779197163121	4.68668623049645	4.64855204964539	4.95426644680851	5.60928918085106	7.45786996808511	8.27244692553191	4.21198604964539	5.38790858510638	6.50047667375887	4.20691632269504	8.57784533687943	4.74751920212766	5.5092814964539	6.55600169148936	4.77142216666667	4.4860010177305	3.78743758510638	4.65623182269504	7.12054804255319	5.62559762056738	5.75087320212766	9.77646192198582	8.47408419148936	6.11494340780142	7.38189756560284	5.62154263475177	5.41575828368794	5.27351627304964	4.53915907446808	6.65834927304965	4.45897240070922	5.0969680141844	5.25609171631206	5.10717717021277	5.33034677304965	4.48478609574468
CSTA	5.52980142907801	6.77209528368794	5.50025129078014	5.09719441134752	4.96561714893617	4.8223449822695	5.69252621631206	7.54994170212766	5.39666716666667	5.74837267021277	5.3189344893617	4.06823371631206	6.39537228723404	5.01764088652482	4.37718091843972	5.05873680141844	5.16788534751773	7.83813964184397	7.74686533687943	4.69226760992908	4.49218862056738	5.4452604964539	4.71227029432624	8.18992713475177	4.98479870921986	4.8588795070922	5.35376337765957	5.34440631205674	5.38304586524823	4.24313264184397	4.92574127659574	5.85788908156028	6.56608957801418	5.56500853546099	6.60658406028369	7.58571307446809	5.48366764893617	7.61962658510638	5.25012029432624	5.64726580851064	4.98950214184397	4.22392689007092	5.84296928723404	4.43794185460993	4.98318215248227	5.58029362411347	4.87210547163121	5.60429875177305	5.47443928014184
HPD	10.2917842588652	10.9995597092199	12.134207748227	11.139403035461	12.0463787730496	12.2211799078014	12.1694885496454	4.30979262411348	10.6508504397163	11.8456780390071	11.8031553404255	11.9548576737589	7.98422692553191	12.2073064822695	11.7063383297872	11.5047018333333	12.3594913191489	9.57201637234042	11.5127348014184	11.9432858439716	12.1227147021277	11.133753748227	11.133753748227	7.8703159858156	12.0342223546099	10.6892863475177	11.7157520921986	11.6234463829787	10.0165530851064	12.4085927269504	11.7628331099291	11.856746035461	5.68031713475177	11.3935534929078	11.2124412907801	11.3332798156028	11.793406141844	10.6360591631206	10.6774269574468	11.6962785992908	12.2334626985816	12.1227147021277	10.8680758439716	11.8774774751773	11.9663426560284	10.6327683333333	11.8774774751773	10.9333667659574	11.3634586524823
EVI2B	7.45642246808511	8.20982576595745	8.2634200212766	6.43404734751773	8.04267706737589	5.99564406028369	6.9464224751773	10.2717230886525	9.31843685815603	7.30025885460993	7.89740860992908	5.54281534751773	6.6707919858156	6.6659129929078	5.95868325177305	6.82194006028369	7.30380344680851	9.2443145035461	9.5359180248227	6.02633073758865	7.37205958510638	9.33379362765957	6.31408066312057	10.8069144219858	6.55426971631206	7.71549109219858	7.45826568794326	7.15930614539007	7.03856369858156	4.77713324113475	7.1031200070922	7.98059391489362	8.10645464539007	6.14270068794326	7.82889598758865	8.69755670567376	7.67695357092199	9.50778167021277	6.49174109574468	8.00729436524823	6.05044439361702	5.76570604255319	8.31337565602837	6.04772475531915	4.74863103014184	7.79867259219858	7.37098261347518	6.26924061347518	4.94871763120567
CYP4F2	7.39083714539007	8.54908436524823	9.13985436879433	7.58248388297872	10.4330253085106	9.52854309219858	9.62299436879433	4.70740465602837	8.13180229432624	7.5861119893617	9.51801254964539	8.14477483687943	6.39037914539007	8.66822486524823	7.0862405106383	9.46283707801418	10.5945441702128	7.70124432978723	9.79646470212766	9.3570835141844	10.511046322695	9.50927153546099	8.3778005	7.61792141489362	10.3062860035461	9.73008235815603	9.76739490780142	8.81980987943262	8.3802775141844	10.6221094716312	10.111374858156	9.0029640070922	5.87471831914894	9.10048918439716	9.25774547163121	8.93621509929078	9.53146373404255	8.49503275177305	8.53604210992908	9.67352827304964	9.9441404858156	10.5945441702128	8.95784541489362	8.66375490070922	8.76842840780142	9.05412679432624	9.61810157446808	9.54322819148936	8.83932389716312
TNFRSF17	3.44778190780142	4.64631984751773	3.25990178014184	3.33772237234043	4.77067279787234	3.18175978723404	5.16069622340426	6.6115595106383	4.22343888297872	3.20490305673759	3.98704794680851	3.69530071631206	4.63007975886525	3.1761940141844	3.42541974113475	3.32304406028369	5.7032910070922	3.38608323049645	3.54801316312057	3.22336697163121	4.77216622695035	8.14204708156028	3.54273982624113	9.11661515248227	3.67567884042553	5.36143424113475	3.43210676241135	3.45564718794326	3.39878976241135	3.16470917375887	3.80618995390071	3.14095562765957	3.48263686879433	3.59700886879433	4.26397633687943	4.03923002482269	4.33572338652482	3.41415882978723	3.59700886879433	3.14355993617021	3.85693671985816	3.8674015248227	7.38169107801418	2.94892665248227	3.31414830496454	4.25552443617021	6.15710787943262	3.16582371276596	3.31726604964539
TRBC1	7.66503776595745	7.35542784042553	8.53945714184397	7.01507036879433	8.61796423758865	6.27191187588652	7.12713859929078	9.96661058510638	10.0297950460993	8.34190167730496	8.6143949822695	6.37043521985816	8.66744639716312	6.77533842907801	6.60461423758865	7.58892043617021	7.7386409787234	8.94725974113475	9.39865287943262	6.80138780496454	7.47130184751773	7.67695357092199	6.90177436170213	11.3192858262411	7.50912134042553	7.27507673404255	8.2283270070922	7.52213837234043	6.81900780141844	6.09333895035461	7.55583241134752	8.65919289361702	7.61180496099291	7.59853538652482	10.6928831382979	10.0933763758865	7.7729584822695	8.83668584397163	7.86500019858156	7.76047227659574	7.14831118085106	6.78205917021277	8.63328018085106	6.25838767021277	6.62351131560284	8.26884746099291	7.63182810638298	6.93659115248227	6.31408066312057
XIST	6.42117555319149	9.50024056737589	9.73991787588652	9.82494886524823	9.43512995744681	4.26630195744681	4.76265967021277	9.92754517021277	4.41629119503546	4.35436563120567	6.74707620212766	4.30042528014184	3.90471754964539	4.15880644326241	4.17476529432624	9.72743576241135	6.47514481560284	9.55224232978723	9.54174752482269	9.64439645390071	4.19416941843972	4.39908545744681	4.19075709929078	10.2917842588652	9.34934018439716	4.19206263475177	9.51655017375887	4.23777514893617	10.0539059539007	9.63628535815603	9.45165030496454	9.60214713829787	10.4645938652482	8.54755562056738	8.13631187588653	9.84999783687943	6.94482662056738	4.22716803191489	4.6063175070922	4.52950545390071	9.43640945744681	9.43769361347518	8.20923445744681	9.7469625	6.52999803900709	4.22343888297872	6.78205917021277	5.23849362411348	4.44674830141844
CTXN3	8.8792125070922	8.71595182624113	10.6149954609929	8.5632825106383	9.87373774822695	9.92754517021277	9.62635480496454	4.07827661702128	8.39791688652482	8.05651654255319	9.58111552836879	9.66921653900709	6.9265329964539	8.53216257092199	8.03525662411348	9.45725542907801	9.84198644326241	6.93041041843972	8.93980045744681	8.23724997163121	9.43640945744681	9.08893093617021	8.72043762411348	7.13234940780142	9.58726633687943	9.80402053191489	9.12215966312057	9.33502389716312	8.77402625531915	9.0521324893617	9.44729125886525	9.59638724113475	4.69150030141844	9.27109328014184	9.54933141489362	7.98165194326241	10.1273197163121	8.23780366312057	7.33282553191489	8.34248907446809	9.74876395035461	9.12541103900709	9.33749376241135	9.85385893971631	9.73991787588652	9.39865287943262	10.4855727304965	8.1773540177305	8.69224725886525
GZMK	6.6162920106383	6.26296161347518	7.01187026950355	6.30498005673759	7.30953162056738	5.30412657446808	6.40029120567376	8.70302079432624	8.20868210992908	7.97022082446809	7.80711491843972	6.02798946985816	7.34683974822695	5.87869066312057	5.65699478723404	6.04572540780142	5.91964910283688	8.07762997163121	8.34975896808511	5.64116679787234	6.11946274468085	7.08232968085106	5.93935377304965	9.22180459929078	7.21156016666667	7.25897638652482	7.06229740070922	6.23294141134752	5.71725737943262	5.12846490780142	6.77209528368794	7.7856094964539	6.22465164539007	6.47608743971631	8.6436880141844	8.51902743262411	6.50532613475177	9.31467728368794	6.74206903546099	6.87839786170213	5.67124404255319	5.69923186170213	7.3697505212766	5.61309841134752	6.45932254964539	7.08295521985816	5.81888717375887	6.3566010035461	6.00541156028369
LYZ	10.0384722907801	10.6081377553191	8.90275220212766	8.5197294858156	9.22545719503546	7.59479788297872	9.08893093617021	11.1228721134752	9.95247640070922	9.93167496808511	10.7726463546099	6.11215262056738	9.07714792553191	7.29943135460993	8.45981765957447	8.73643443262411	8.1528640070922	9.48994797163121	11.793406141844	7.38315371631206	7.42243725531915	9.32472145035461	7.13113586879433	9.88516175886525	6.88462112765957	9.28333430496454	8.35916507092199	8.1175009858156	6.77712931205674	5.20672134751773	7.75962524822695	9.40144558156028	7.76096213475177	10.517268393617	11.8456780390071	11.4389741276596	9.31333130141844	11.4084073723404	8.56675517730496	9.12872721985816	7.73193931914894	7.20200081205674	7.58451936170213	6.41310071985816	7.60564024468085	7.61018290070922	7.49987939716312	7.63969461347518	6.37440373404255
SLC7A13	9.76542270212766	10.8501243014184	7.64424166312057	11.1512405425532	9.27465164184397	9.36809495744681	9.12767213120567	4.13133261702128	9.79112724822695	9.510686	10.161471570922	9.66759297163121	4.90026870212766	9.80773512765957	10.1159834609929	9.99196610638298	10.4214903546099	9.63453582269504	10.2405783085106	10.5712925992908	10.6928831382979	10.5143066099291	10.0448850957447	5.90384689716312	11.0763279361702	11.0260565	10.286546141844	10.7401665531915	9.16928793262411	8.8223015035461	11.133753748227	11.6509581276596	5.67209208510638	7.66203356028369	9.71379379078014	8.25627026595745	9.77455173758865	10.4824149397163	9.13541154255319	10.1136479219858	5.42925132269504	10.2477126702128	9.65426565248227	10.6114158049645	9.23487908510638	11.7157520921986	10.5611950567376	10.2306159822695	10.2694592446809
FGB	7.40271477304965	6.24801312765957	6.84996236524823	4.66759626241135	9.52249405319149	4.66589924822695	4.96426208510638	4.75487971631206	5.33531218085106	10.5450865319149	5.48345645390071	9.80213470567376	8.48072741843972	9.27721882624114	5.20063829787234	10.1159834609929	7.56651880851064	5.30370308510638	5.81603766312057	5.2715405	9.11763909574468	4.93887368439716	5.00949628723404	4.72715220567376	4.9435884893617	5.74519191134752	9.85983687234043	5.13286031914894	5.79720866312057	5.39066825177305	5.77963746808511	5.50503863120567	4.34645254255319	6.30430782624113	5.12428830141844	5.15261790425532	4.42276059219858	5.36906407801418	8.85710528014184	9.73626915957447	6.50138533687943	4.92321518085106	7.23853992907801	5.03779077304965	6.3495639751773	5.7354464822695	5.48387060283688	6.22122463120567	5.97124482269504
OLFM4	8.29382953191489	5.41252393262411	3.91735233333333	3.56183742907801	5.22586030851064	2.96791097163121	4.2550194858156	3.70145956028369	3.1263384787234	8.88002223049645	5.0462515248227	6.94378218085106	5.07340361702128	4.38416118085106	4.50166869858156	3.87858942907801	6.16515897163121	6.1160609893617	4.02953168085106	4.17241620921986	4.74536039007092	4.1866979787234	3.22066016666667	3.91559470921986	3.14320613475177	4.38756531560284	6.3403250035461	3.32304406028369	6.1875390212766	7.50447884042553	3.7661170177305	3.67917355673759	4.61203242907801	6.89138146453901	3.78880956382979	3.95911390780142	4.72269687234043	4.60555135460993	3.25958960992908	3.52121727659574	3.19549225886525	4.68041830141844	4.16805858510638	3.82079853191489	4.05889589007092	4.5856505212766	4.42302019503546	6.76132841134752	5.32883396808511
SFRP2	5.43486410283688	5.01104592553192	7.13570757801418	8.13402954255319	5.81074721276596	5.96556559574468	7.87663754609929	7.66926904964539	6.89469142907801	4.80945417021277	6.09244989361702	8.8792125070922	10.0319517517731	4.60955585460993	4.60206674113475	7.12406335106383	5.16241330851064	10.0711246631206	5.7884509787234	8.14099418794326	7.27269823049645	6.58184021631206	6.08260384397163	9.63291772340425	6.91110869858156	5.17770409574468	5.73404289007092	8.05064203191489	4.84907485106383	4.83344680141844	5.14384987588652	5.23721720921986	11.9432858439716	4.86644311347518	6.51825674468085	11.0478215035461	6.15068905319149	6.10084063829787	5.58198836524823	7.30447706382979	6.1144819893617	5.63889590425532	5.73632305319149	5.81666693262411	5.73588064539007	8.25016044326241	5.31086090780142	5.23503391134752	5.32520995744681
[truncated: 233 more columns]
