# Supplementary material for: CAV1 promotes epithelial-to-mesenchymal transition (EMT) and chronic renal allograft interstitial fibrosis by activating the ferroptosis pathway
Source: Front Immunol. 2025 Feb 12;16:1523855. doi: 10.3389/fimmu.2025.1523855 (PMC11860899; doi:10.3389/fimmu.2025.1523855)
Supplement: Supplementary file 10 [file DataSheet1.zip › Supplementary file 4/Kaplan-Meier curves.txt]

id	futime	fustat	CAV1	TNFAIP3	ALB	PCK2	NCF2	MIOX
GSM533921	1361	0	7.647654191	7.055491025	7.786469018	8.783733028	5.897637227	11.16337935
GSM533922	1304	0	8.020872933	6.776377163	7.653122245	9.877613543	5.817107007	11.98955152
GSM533924	3788	0	8.918238613	6.98912372	7.914996855	10.97838049	5.396459663	12.47897324
GSM533925	1308	0	8.236072387	6.453372507	6.932397213	10.33154842	5.235887344	12.52856228
GSM533928	2563	0	7.966925879	7.248156848	8.456497401	10.00330276	5.349932312	12.60503191
GSM533929	2738	0	7.763716089	6.108143344	7.539292355	10.71182078	5.060993348	12.441967
GSM533930	2738	0	8.518403621	7.284161897	7.079652365	10.99394573	5.627234514	12.79484236
GSM533932	1670	0	9.585557755	8.263420021	3.493730709	6.816320333	7.165753018	5.900694163
GSM533933	2157	0	8.166610741	7.253806876	5.232829397	9.639694273	5.363321972	11.16337935
GSM533934	1119	0	7.415115312	7.240752184	6.918081844	9.578188979	5.936350759	11.4640041
GSM533938	2961	0	7.88152834	6.893600252	6.863357457	10.55767528	5.631154174	12.71567753
GSM533939	1209	0	7.162166333	5.926439557	7.497603479	10.98913049	4.402381539	12.92422083
GSM533940	1209	0	9.495827532	6.953087677	4.764083947	7.912726018	5.716412961	9.334408762
GSM533941	1174	0	7.318161582	6.475616504	6.647379709	10.73144223	5.03912345	13.01658819
GSM533942	1085	0	7.612220812	6.113782011	7.079929837	10.12267524	4.667139755	12.02278588
GSM533943	1319	0	8.136931716	6.540961089	6.089561656	10.08455989	5.391509291	12.11224456
GSM533944	8563	0	7.272366528	6.890055947	6.834863191	10.3394989	5.170248043	11.76283311
GSM533945	1541	0	8.789556504	7.865000199	5.950793151	9.330072043	7.14005106	10.94730387
GSM533946	3279	0	8.451303121	8.364128578	6.489622149	10.49523678	7.802382805	12.47897324
GSM533947	2424	0	7.322120543	6.42279523	6.567668216	10.5423197	4.363464344	12.51133354
GSM533948	3683	0	7.492316362	6.65659894	7.829157163	11.40840737	4.941692387	12.74236955
GSM533949	5171	0	7.43520561	6.980041663	7.979532635	10.29909163	5.718528397	12.06797639
GSM533950	3739	0	7.697017004	6.285641369	7.550319585	10.2330513	4.982487202	12.32846163
GSM533953	2695	0	8.978047014	8.784509206	3.41550261	8.532162571	7.064667603	10.20437708
GSM533954	4619	0	6.949728312	5.832984433	7.312225851	10.63966063	4.577048284	12.69091021
GSM533958	4352	0	7.087146284	7.37420211	7.116200149	10.19980035	4.614446574	11.47219757
GSM533960	1220	0	6.968247415	7.81791673	7.568115465	10.53900537	6.150354826	12.35949132
GSM533961	1115	0	9.117639096	6.68489722	7.69350933	9.998864585	5.253027099	12.42492123
GSM533962	1197	0	8.70600033	6.860417532	5.140384223	8.95023884	5.586883706	11.65922181
GSM533965	1122	0	6.25838767	5.670844525	7.142483915	11.0260565	4.282741241	12.5480787
GSM533966	1122	0	7.339074702	6.418092465	7.074630681	10.98913049	4.955917411	12.95546349
GSM533968	1736	0	7.484630894	7.350358213	7.424288418	10.5290155	5.899817032	12.51133354
GSM533969	1616	0	11.03132028	6.872357074	3.82399816	6.832239287	6.475852638	9.107203124
GSM533970	1114	0	8.489719511	6.816320333	7.985272695	9.537448046	5.553828202	12.37515801
GSM533971	1114	0	8.479338571	7.502912819	6.88708673	9.616478082	6.397224961	12.45899611
GSM533972	1114	0	9.528543092	7.899689454	6.61531378	9.698082418	6.714083358	12.37515801
GSM533974	4695	0	8.828120613	6.602696067	7.251483206	10.46762593	5.53483594	12.52856228
GSM533979	1164	0	9.12872722	7.94509873	5.73783394	9.441819454	7.816975433	11.91981095
GSM533981	2364	0	8.084099021	6.749241362	4.879790025	9.730981082	5.913367759	12.03422235
GSM533982	2364	0	8.12205211	7.011278691	5.848219741	10.80257881	5.661773674	12.5480787
GSM533983	5613	0	8.916381734	6.392050521	7.325044801	10.8501243	4.913753777	12.64657595
GSM533984	5116	0	7.879988472	6.279280181	6.960065287	10.97838049	4.868784762	12.95546349
GSM533985	5684	0	8.237249972	7.373862004	5.239333362	9.987769085	5.715130035	12.27362052
GSM533986	1057	0	7.591042702	6.115628961	7.501337862	10.70429341	4.894422699	12.66818427
GSM533987	1057	0	8.042677067	5.772371674	7.990347486	10.42447306	5.132212138	12.79484236
GSM533991	1656	0	8.374186489	6.746519199	7.223044252	10.306286	5.315859181	12.69091021
GSM533992	4312	0	7.521281911	6.510999514	8.972332691	10.60446989	4.873509174	11.98955152
GSM533996	959	0	7.011278691	6.587367294	7.497952656	9.991966106	4.899343546	12.60503191
GSM533997	1819	0	8.276597262	6.448919475	8.341279223	10.47953065	4.668090025	11.68650728
GSM533998	1804	0	8.028926642	6.499051011	7.686182887	10.74409422	4.861054362	12.25953066
GSM533999	990	0	8.09014528	6.335485152	6.742069035	8.745346124	5.490697908	10.75191924
GSM534000	803	0	8.12029117	6.941888656	5.529586904	9.890759135	5.374779447	11.89869262
GSM534002	6680	0	7.403468968	6.103582638	9.174842972	10.80691442	5.142325255	12.31422473
GSM534003	4049	0	7.600610592	6.561306241	6.370939677	10.71182078	5.488128383	12.19594157
GSM534004	930	0	9.881391191	7.123395397	8.10585217	10.36370484	6.570766766	11.94328584
GSM534011	1666	0	7.87905361	6.67836005	8.611490362	11.07632794	5.153057848	12.62380612
GSM534012	1666	0	7.690963777	7.72591294	6.591087245	10.17560737	6.879163486	12.11224456
GSM534013	1704	0	8.56823572	5.889200103	4.643408028	7.634328333	5.187939514	9.654265652
GSM534015	1850	0	8.3778005	5.909539298	7.26196267	10.438649	5.077268007	12.66818427
GSM534017	3487	0	8.725998773	7.407145167	5.161360968	8.295578901	6.491273596	9.268678206
GSM534019	721	0	9.43125911	6.592115018	8.659192894	10.15011753	6.410685897	11.37119862
GSM534021	2741	0	8.709158862	7.898792993	6.169661465	9.787482387	6.680095369	11.89869262
GSM534022	834	0	7.988736734	6.894428688	7.004265376	10.62538556	5.653658454	13.19016954
GSM534025	834	0	7.399035752	6.973205713	6.580838699	10.8321795	5.107871475	13.10727513
GSM534027	1937	0	8.367395862	6.357952819	7.543604465	10.14051442	4.889419046	11.42380103
GSM534029	1833	0	9.75420283	7.158045436	4.684228936	7.65144295	4.862466961	9.30824772
GSM534030	1833	0	7.873216865	6.819290124	8.015656468	10.91366101	4.995275716	12.76720419
GSM534031	1833	0	7.930101635	7.388105961	7.538135521	10.3394989	5.885045966	12.45899611
GSM534035	820	0	8.951273443	5.764655294	7.817463848	10.93778076	4.71159844	13.07592096
GSM534037	9548	0	9.81176195	7.664169933	7.469780312	9.634535823	6.514918713	11.67727903
GSM534038	1002	0	7.495703252	6.242698071	5.272651582	10.04265263	5.789766535	12.02278588
GSM534040	2670	0	8.164964989	6.700495567	4.841881135	9.869781613	5.515532766	9.830281837
GSM534041	706	0	7.275739855	7.591899067	7.297364606	10.12267524	6.789227064	12.28610396
GSM534042	3541	0	8.942497057	7.820228199	3.84716167	8.103624074	5.974346032	9.710308039
GSM534044	775	0	7.876131443	6.910836482	6.32373495	10.13178799	4.814679826	11.23861625
GSM534045	1233	0	8.854567645	8.952206801	5.718739926	9.778220816	7.10215361	11.95485767
GSM534046	1233	0	8.556888681	9.016797028	6.238366174	10.33154842	6.931240227	11.68650728
GSM534047	794	0	8.916381734	7.121764837	6.24199289	9.921095206	7.178469638	11.88743239
GSM534048	794	0	8.50828055	7.110778716	5.58853895	9.602147138	6.964984621	11.52116218
GSM534049	794	0	8.649658213	7.31911572	6.355103911	10.3446956	6.538409163	12.47897324
GSM534051	823	0	7.428232238	5.993665344	7.173454695	10.60813776	4.82088077	12.79484236
GSM534052	958	0	8.766075908	8.050083989	5.308687592	8.817150865	6.699709472	10.55458054
GSM534053	13470	0	7.209544333	6.533166035	7.431556064	10.91366101	5.872314362	13.04852898
GSM534057	4120	0	8.321213585	7.58332539	7.724991915	10.54508653	5.657811191	12.35949132
GSM534058	826	0	8.033731181	7.722260681	6.598980791	9.225457195	6.714469853	11.34879328
GSM534059	1653	0	8.152864007	6.765030326	9.095416883	11.06492889	5.069880794	13.53001373
GSM534060	5004	0	8.112426234	6.18524877	7.352350216	10.70807826	5.298889202	12.79484236
GSM534066	2577	0	7.515281096	6.308852046	8.602260099	10.99394573	5.105843599	12.85919418
GSM534068	1615	0	8.054429823	7.169981947	8.067787039	10.38254643	5.826834745	12.74236955
GSM534069	662	0	7.935184968	6.125504567	8.566755177	9.898787649	5.819570188	11.27768369
GSM534071	673	0	6.765557082	5.696488975	6.731698844	11.23861625	5.755332046	12.15724264
GSM534072	658	0	9.36303667	6.868952184	4.938674089	8.78791473	6.023923131	11.21244129
GSM534074	2681	0	7.801386472	5.873598468	3.660761156	6.76339411	4.705459365	8.667446397
GSM534076	971	0	9.262601429	7.508337929	5.619445277	11.0478215	5.208062156	11.35588405
GSM534077	971	0	8.582175862	6.60710194	4.681945379	9.75420283	5.412087791	11.75367567
GSM534079	4087	0	8.462436543	7.19052666	7.016856312	11.05327447	5.770009606	12.74236955
GSM534080	6800	0	8.493002816	7.383153716	7.700401429	10.65085044	5.860121227	12.34381725
GSM534081	3113	0	6.684658709	5.89807439	7.724087401	10.66939078	4.564429972	12.79484236
GSM534084	621	0	6.627276206	6.11801734	6.016638326	9.045029922	5.03956466	11.71575209
GSM534085	991	0	9.070923294	6.571036262	3.762073606	6.819007801	5.898728631	7.551041589
GSM534088	9601	0	7.54637177	6.139692142	6.224651645	10.85676937	6.005751128	12.37515801
GSM534089	695	0	8.58586973	6.173101372	6.39346805	10.52313464	5.818203309	13.01658819
GSM534090	608	0	8.241313876	6.974295227	7.626285372	9.976963652	6.002337152	12.49613207
GSM534093	2546	0	8.536741475	7.20322183	7.538901248	10.90408625	6.432324255	12.03422235
GSM534096	613	0	7.751619074	7.797722199	7.172499564	9.560092713	7.11049411	11.77225832
GSM534097	4770	0	8.538070603	7.121145667	6.270980954	10.79399731	6.011995585	12.13420775
GSM534098	3639	0	7.960866057	6.62705394	6.009577348	10.69288314	6.03030089	11.76283311
GSM534099	721	0	8.472144681	6.813139709	9.36426083	10.45252275	8.277187897	12.56628093
GSM534100	721	0	6.07208017	5.336585415	8.746212085	10.83651277	4.658443957	12.39145995
GSM534101	721	0	7.58332539	6.090257316	9.7469625	10.72747613	4.673257227	12.51133354
GSM534102	1296	0	9.215782355	7.524065369	5.458406209	9.320915316	6.439427773	10.66939078
GSM534103	1827	0	8.964699908	6.770010574	5.663174294	7.65522084	6.629541663	9.043475332
GSM534104	1827	0	8.715951826	7.564152901	6.703463865	9.681012848	7.446474472	11.64037555
GSM534105	1321	0	6.37719761	5.810747213	5.804286989	10.74409422	4.679683404	12.74236955
GSM534107	565	0	7.72544716	7.27371689	5.128464908	8.175136138	5.602102493	10.7898812
GSM534113	2099	0	8.114648745	7.327379071	6.351810617	10.62538556	5.752972777	12.56628093
GSM534114	2446	0	7.031504411	6.965126606	8.335198876	11.29118121	6.594537812	12.82750061
GSM534116	1209	0	9.032318082	7.10654122	5.364583901	10.21357318	6.040551021	12.42492123
GSM534117	1195	0	6.994072979	6.371373011	7.276372493	11.10489016	4.940542943	11.52872015
GSM534118	1346	0	7.341939074	6.338007734	7.13973128	11.18085529	4.286297082	12.5480787
GSM534119	1042	0	7.273024947	7.684887539	6.593507191	10.67324448	5.57903883	12.34381725
GSM534122	3785	0	7.788651195	6.159893933	7.460109961	10.35310421	5.469948624	11.90910066
GSM534123	1973	0	6.26849155	5.684952355	8.458419348	11.35588405	4.696382326	13.19016954
GSM534124	1973	0	7.282558805	6.311079504	8.347866911	11.08816891	5.235887344	13.33143432
GSM534125	1659	0	7.627926972	6.263649348	5.919858578	10.91366101	4.916087305	12.82750061
GSM534126	5336	0	8.207574922	7.542377801	4.911604532	9.462837078	5.556375195	10.20226372
GSM534127	866	0	9.063646713	6.945220844	8.042677067	11.15124054	5.838049628	12.66818427
GSM534128	1540	0	6.806741397	6.47369433	7.729775209	11.40061029	4.670116539	12.74236955
GSM534129	1540	0	7.441289582	6.671029245	6.869725337	10.0448851	4.507908745	11.36345865
GSM534131	1431	0	7.513417887	6.349918691	6.857422461	10.35310421	4.484049816	12.56628093
GSM534132	3334	0	7.855489702	7.384629025	6.092205908	9.772722206	5.235033911	12.10092959
GSM534133	1099	0	9.098551305	6.060716957	4.151004028	8.740438876	5.363997401	11.16899225
GSM534134	3358	0	8.50828055	7.191437621	6.712320876	10.88122007	5.800883727	12.92422083
GSM534135	1119	0	9.067826284	6.619949975	7.274371521	10.08690532	5.806234688	12.11224456
GSM534136	4640	0	7.534133667	6.774804599	6.346059461	11.11066953	4.98412489	12.35949132
GSM534137	589	0	8.789556504	6.496636507	7.848411436	11.04232717	6.898035716	12.85919418
GSM534138	5463	0	7.954695844	6.424014851	8.689804472	10.6114158	5.043132518	12.85919418
GSM534139	1623	0	8.110762457	7.317822415	5.850140691	8.132940454	6.349805059	11.31191478
GSM534140	3145	0	7.911431216	6.601150053	8.151704071	11.07632794	5.022845387	12.92422083
GSM534141	2747	0	9.800177383	7.152676057	7.053997965	9.809963734	7.832907344	11.97851873
GSM534142	1136	0	8.347866911	6.609533195	6.840221472	10.44964444	5.163087954	12.1227147
GSM534143	1505	0	7.977479408	7.652275011	5.329038979	8.452673457	5.793109645	9.994085103
GSM534144	1505	0	8.168802418	7.21747556	4.419515457	9.036773387	4.952445809	11.48031932
GSM534145	1505	0	7.656071691	6.820612819	5.617752855	9.841986443	5.43615645	12.11224456
GSM534146	430	0	10.52035021	6.792714667	5.562466082	9.998864585	6.145397465	10.9624446
GSM534147	2010	0	8.131802294	7.560513358	5.99564406	10.06243749	7.378477078	12.45899611
GSM534148	1079	0	7.11898233	6.618502603	6.334083872	10.40450048	4.689790103	12.58584163
GSM534149	584	0	7.492316362	5.925549716	7.582919418	10.68928635	4.859861152	12.71567753
GSM534150	1300	0	7.635941872	6.9656905	7.607485369	10.1524681	5.623691986	12.35949132
GSM534151	911	0	7.64379533	7.055491025	8.561179135	10.35310421	5.580055957	12.441967
GSM534153	5388	0	6.795156323	6.409959823	9.765422702	10.68535963	6.192126518	12.71567753
GSM534155	1309	0	7.661190082	6.057520418	8.249556259	10.15011753	5.223797933	12.62380612
GSM534156	4437	0	7.776215145	6.036242259	8.7937265	10.99394573	4.857719191	12.85919418
GSM534159	8232	0	9.944140486	7.508337929	5.540686294	9.352693371	6.162672128	11.34879328
GSM534163	1588	0	8.447280631	7.48958861	4.244398716	7.061144252	7.304477064	7.289526546
GSM534164	1328	0	8.799609915	7.118024411	4.28892383	6.944028546	6.640385436	7.491929766
GSM534166	2223	0	7.660309298	6.128158869	6.915844241	10.44964444	5.204303929	12.60503191
GSM534167	1623	0	7.578550287	6.403719312	8.390207631	10.42447306	5.203008933	12.74236955
GSM534168	1554	0	7.046607397	6.922445738	5.339392777	7.954185238	5.427550248	9.828590709
GSM534169	1317	0	9.322139613	7.877617344	4.569534546	8.325842156	7.19918894	10.25550023
GSM534172	1859	0	7.712971979	6.630994606	5.455006589	10.3394989	4.80661283	12.60503191
GSM534178	5438	0	7.80515567	7.580541801	6.793513057	9.792947848	5.633037699	11.48031932
GSM534179	269	0	7.49834322	7.144667301	7.363322468	9.425714113	6.092449894	11.17544339
GSM534181	269	0	7.965968872	7.027181316	7.073164121	9.249371823	5.780689167	11.53758703
GSM534185	1406	0	7.760472277	6.427548106	6.039865362	9.940206606	5.486792957	12.11224456
GSM534186	1329	0	8.499005628	7.603510433	3.658398504	7.134810255	7.47323778	7.227500553
GSM534188	5174	0	9.152076691	6.604372748	5.774695684	10.25550023	5.288170468	12.47897324
GSM534189	115	0	7.43986927	6.450063199	6.403957191	8.816256046	5.464215954	11.38571216
GSM534191	1406	0	8.232491504	7.033619025	6.946150227	8.542903546	5.75488767	9.996426078
GSM534192	1406	0	8.528150486	6.994072979	7.515281096	9.047081862	6.678853163	10.94730387
GSM534194	1375	0	7.68309017	9.266315113	4.802717074	8.87647795	8.999868979	9.703263745
GSM534197	2061	0	8.128349663	5.712594887	8.050642032	10.65454067	4.982715546	13.04852898
GSM534198	5405	0	8.125511326	7.588920436	4.939843387	9.892627982	6.73736772	11.88743239
GSM534200	1325	0	9.153284089	6.595017996	7.17281283	10.20226372	5.810126918	12.16948855
GSM534201	1275	0	7.679089674	7.541591989	5.232177578	10.11825121	6.346291794	12.69091021
GSM534202	4153	0	8.393373649	5.956952131	7.056085262	10.8998885	5.001339684	12.85919418
GSM533926	1162	0	8.327740394	7.403805589	5.854651837	8.660015791	6.793236901	10.42149035
GSM533927	2155	0	10.39885976	7.477695972	6.255633316	9.776461922	6.218860028	11.61480883
GSM533931	4682	0	8.041578809	7.067954911	6.07660123	10.39328824	5.504414202	12.49613207
GSM533935	1270	0	8.412309741	6.410810537	7.252792067	9.671054457	6.06836167	11.64037555
GSM533936	1270	0	8.037829734	8.530111936	6.389620862	10.03847229	7.307861706	11.85674604
GSM533937	1270	0	7.02831527	6.598225961	7.689641301	10.96807501	5.511800046	12.29964052
GSM533957	1015	0	7.982154433	7.424288418	7.263310876	9.73626916	6.143471186	11.8248932
GSM533959	5447	0	8.341279223	6.685906915	8.259236617	10.61499546	6.181913394	12.69091021
GSM533975	1060	0	7.137242309	8.174571394	6.024995454	10.1592256	6.436194163	11.79340614
GSM533976	1164	0	9.471014387	8.024638319	5.865196383	9.838032535	7.510543525	12.03422235
GSM533977	1164	0	9.026945638	9.528543092	4.431035273	8.160892968	9.549331415	10.60813776
GSM533978	1164	0	8.74210211	6.638924131	5.901573004	10.08924145	6.518963245	12.31422473
GSM533980	2364	0	8.162033294	7.841989408	5.33308478	10.46459387	6.567668216	12.51133354
GSM533988	1057	0	9.073910028	8.829037408	4.009312589	7.893541518	9.177217606	8.951273443
GSM533989	1057	0	8.975297092	7.918432191	5.815154245	9.22774295	6.995506915	10.83651277
GSM533990	1656	0	7.061144252	7.329754355	8.44407877	10.84578787	6.28751956	12.76720419
GSM534001	751	0	9.940206606	8.679736195	5.68240506	8.549755599	6.786178876	9.970763124
GSM534007	769	0	8.302225418	8.098757262	4.002107933	9.149848128	7.07903839	11.31191478
GSM534010	6886	0	8.50297728	7.668036947	6.622477819	10.44716335	5.727971177	12.60503191
GSM534014	875	0	8.222019933	8.414711621	6.266884457	9.292157741	7.714807674	11.44779556
GSM534016	3487	0	9.306935092	8.554868408	6.724018532	9.708488798	7.485356894	11.43897413
GSM534020	2741	0	8.434791387	8.287369539	5.487495663	8.77005706	8.502304209	10.59454417
GSM534023	834	0	7.924067	9.033434518	5.633037699	9.584012812	7.528687812	12.08924628
GSM534024	834	0	8.612278	8.261009188	4.667371851	9.302014064	7.62541583	11.8137383
GSM534028	1125	0	8.293829532	7.938676106	6.560797121	8.917309213	7.483669379	10.79862727
GSM534032	845	0	7.794156908	8.430242223	4.210708184	9.561548535	8.102560518	11.65922181
GSM534033	845	0	7.595614209	7.619140181	4.772394535	10.84081551	6.392762805	12.60503191
GSM534039	2677	0	8.677436791	9.946194532	3.594700904	6.787017656	6.798058504	7.856951489
GSM534055	1170	0	8.630544855	7.425371511	6.190810599	10.0778998	7.258976387	12.85919418
GSM534064	2686	0	9.929703443	8.002670032	5.951994933	9.996426078	5.983570039	12.22117991
GSM534087	1729	0	8.681999752	7.617921415	4.894180184	8.870137035	6.980041663	11.725219
GSM534094	654	0	8.853274652	8.479338571	5.833390071	8.968558514	8.698274021	11.39355349
GSM534095	613	0	6.825874138	6.580092294	8.453955117	10.52313464	5.529064975	12.47897324
GSM534106	565	0	7.841989408	7.962885702	5.84045689	9.92324822	7.367486326	12.18290511
GSM534112	558	0	8.032677128	8.221435043	4.204604837	8.819809879	7.235631635	10.95724068
GSM534115	4137	0	7.991957844	7.535398096	6.650703372	10.44964444	6.178025809	11.87747748
GSM534120	1388	0	8.271205496	7.914010787	7.418337734	10.72747613	5.952942191	12.42492123
GSM534121	3635	0	7.253806876	6.277199929	7.841045734	10.66246246	5.116397397	12.66818427
GSM534130	1540	0	6.804114638	6.995793759	8.066135961	11.19297616	5.401581021	12.66818427
GSM534152	8798	0	9.240756177	6.340548479	9.091164156	10.25780563	5.291400518	12.25953066
GSM534154	1309	0	8.675980355	7.947557145	8.111322358	10.86351337	6.712320876	12.35949132
GSM534158	3840	0	9.025990163	7.503282766	6.402282181	9.968765103	7.046893766	10.42149035
GSM534162	2350	0	8.120912865	7.266716972	6.352493319	10.80691442	4.926652301	12.35949132
GSM534170	1995	0	8.922887273	7.530251411	7.693896025	10.90408625	6.436695585	12.62380612
GSM534171	1995	0	9.849997837	7.472848057	7.422437255	10.9422125	6.095734968	12.19594157
GSM534176	5077	0	9.139854369	8.373523738	4.091423638	7.258309656	7.358731911	8.863115741
GSM534180	269	0	9.713793791	6.800085457	8.321213585	9.338762181	5.886434365	11.26361777
GSM534182	1406	0	8.53152434	9.069865691	4.560235929	8.897145234	7.353053404	11.0099698
GSM534183	1406	0	7.691828128	7.950123759	4.743936539	10.44716335	6.106966199	12.19594157
GSM534184	1406	0	8.164964989	6.800332915	6.296528688	10.56796541	5.050568986	12.82750061
GSM534190	115	0	7.595226209	6.988857493	7.616313837	8.394641532	5.849279415	9.908834106
GSM534193	1406	0	7.556205805	6.454798504	8.50828055	10.12950029	6.25379267	11.21244129
GSM534195	1443	0	7.667578096	7.143122578	6.08895466	10.09337638	6.000877794	12.18290511
GSM534196	1413	0	8.963768539	7.949643007	5.798514741	7.491173901	7.407998151	8.861425596
GSM534199	2308	0	9.277218826	7.689239858	5.080790606	10.20226372	6.589148901	12.22117991
GSM533923	922	1	8.412309741	7.785609496	3.527696121	7.95787745	6.091136415	10.1261816
GSM533967	3115	1	8.222637082	7.491543372	6.224191943	9.401445582	6.687480128	11.43135014
GSM533973	3461	1	8.01309373	7.100941798	7.980593915	10.3557483	5.594763479	11.91981095
GSM533993	6722	1	8.632614989	6.741805833	7.732379635	9.755965957	5.369889663	11.4168022
GSM533994	6722	1	8.308309099	7.272366528	7.245910053	9.585557755	6.100390879	12.0008875
GSM534006	6948	1	9.964771284	8.125511326	3.603463085	6.953354433	5.721328191	7.622924897
GSM534018	6064	1	8.803752571	6.929001762	4.979168809	9.946194532	5.698795922	11.34879328
GSM534026	4229	1	8.248420596	7.551041589	5.12187267	8.856193337	6.593041929	11.03132028
GSM534034	8105	1	8.45981766	7.024019046	8.226609227	9.902940543	5.914002202	12.04637877
GSM534036	817	1	8.327740394	7.712971979	5.845214613	10.06480668	6.201963933	12.20730648
GSM534050	1841	1	10.37461031	7.847515074	5.063615124	8.468771436	7.185439294	11.31191478
GSM534054	3556	1	9.804020532	7.575372411	5.840267723	10.36631184	6.582198273	11.95485767
GSM534056	681	1	8.929594762	7.654371844	4.531693748	8.057014996	6.777649599	9.328758025
GSM534061	1680	1	9.649315784	7.293631578	7.361236067	9.473820138	5.571261156	10.42731326
GSM534065	1368	1	8.253218007	6.738370567	4.849074851	8.677436791	5.686781277	11.2321628
GSM534067	5529	1	8.295578901	7.071394656	8.124951915	10.01655309	5.359453872	12.19594157
GSM534073	281	1	10.25550023	8.470019206	3.617630805	7.194069209	8.842709667	7.673085794
GSM534075	11929	1	7.864020387	7.059084883	6.155230518	10.25289522	5.801732546	12.39145995
GSM534078	1417	1	8.189384184	7.102799418	7.96495494	8.945387911	6.920321862	10.85427392
GSM534082	2139	1	8.575150262	7.008453755	6.090013259	10.3394989	5.554853301	12.42492123
GSM534083	1036	1	7.901203901	7.050702092	5.205366968	9.424342461	5.748970362	11.66819125
GSM534086	5637	1	9.243156316	7.398699663	5.962676358	10.68928635	6.488879454	11.89869262
GSM534091	10517	1	7.563752174	6.245932535	5.500865684	10.3394989	5.153736408	12.42492123
GSM534111	598	1	8.992903883	7.567727599	6.16745216	9.717182223	6.512237631	11.86666211
GSM534157	3458	1	8.76041223	8.130094589	4.51585694	8.661554174	6.617272766	11.08258833
GSM534160	1652	1	8.361028539	7.791881348	6.494153305	9.828590709	6.398908	11.89869262
GSM534161	1652	1	8.111322358	7.83434477	5.089501759	8.832590528	6.504866106	11.1863964
GSM534165	2036	1	8.265789418	6.694521715	5.798058723	10.76385063	5.47856366	12.69091021
GSM534173	4626	1	8.545491624	7.864020387	5.575229234	9.212135911	6.600427145	11.4640041
GSM534177	4979	1	8.541573936	6.926796379	6.936591152	10.22316574	5.962468067	11.97851873
GSM533951	2989	1	9.102735181	7.303803447	5.476713755	9.36303667	6.515395713	11.20582317
GSM533952	2989	1	9.12976128	7.616313837	6.455257766	10.36370484	6.41786472	11.93174378
GSM533955	1343	1	8.576485227	8.162033294	4.928385887	10.04723419	6.602200876	11.61480883
GSM533956	1343	1	11.09929371	8.054429823	5.771540379	8.991939156	5.101656245	11.10489016
GSM533963	4139	1	9.265080677	7.300423057	5.35773995	8.718167206	6.090459787	8.69066784
GSM533964	1198	1	9.36682323	7.948651599	6.318089759	9.872775605	6.949728312	11.89869262
GSM533995	924	1	10.50149413	8.156866418	3.746713305	6.592573961	6.310357606	7.317822415
GSM534005	4342	1	11.15723918	7.45153934	4.923440223	8.417899199	7.104928	10.16147157
GSM534008	787	1	9.857949628	8.318792631	4.273614379	7.336682202	8.605816408	8.789556504
GSM534009	787	1	9.12872722	7.602207383	6.514665248	9.353329539	6.536528833	11.15124054
GSM534043	954	1	9.840090401	8.99686844	4.367137794	7.74567684	9.26144166	9.27109328
GSM534062	740	1	8.371082149	7.513417887	5.486319727	9.049190908	6.996338209	10.5290155
GSM534063	5497	1	8.794561018	7.220134631	5.395560823	9.416404007	6.045497947	11.32708038
GSM534070	923	1	8.373523738	8.12721345	5.487031589	8.789556504	7.017409372	10.45541945
GSM534092	747	1	6.790016195	7.977005961	4.779102174	9.36426083	7.111836598	11.1863964
GSM534108	598	1	8.766873965	8.423093082	5.317369507	9.147680887	7.275420113	11.31928583
GSM534109	598	1	9.277218826	8.059637135	5.340448465	8.563943702	7.044274447	11.07632794
GSM534110	598	1	8.632614989	7.521695957	6.775068741	10.49820437	6.570766766	12.62380612
GSM534174	2880	1	9.331209688	8.425049383	6.99771945	10.14051442	7.157723883	12.04637877
GSM534175	2880	1	9.14096311	7.469050089	8.514948887	10.39885976	6.925973337	12.2334627
GSM534187	1049	1	9.703263745	7.828634812	5.139481457	10.32656646	7.117702323	12.15724264
