# Supplementary material for: CAV1 promotes epithelial-to-mesenchymal transition (EMT) and chronic renal allograft interstitial fibrosis by activating the ferroptosis pathway
Source: Front Immunol. 2025 Feb 12;16:1523855. doi: 10.3389/fimmu.2025.1523855 (PMC11860899; doi:10.3389/fimmu.2025.1523855)
Supplement: Supplementary file 10 [file DataSheet1.zip › Supplementary file 4/multiCox.xls]

id	coef	HR	HR.95L	HR.95H	pvalue
CAV1	0.392350039554016	1.48045583881601	1.06356213362913	2.06076299764984	0.0200633300795672
ALB	-0.22547050035499	0.798140604965127	0.633806679813688	1.00508316744367	0.0552559197632582
NCF2	0.582425426844192	1.79037559391457	1.29381752328482	2.47750916152905	0.000440971218881227
