# Supplementary material for: CAV1 promotes epithelial-to-mesenchymal transition (EMT) and chronic renal allograft interstitial fibrosis by activating the ferroptosis pathway
Source: Front Immunol. 2025 Feb 12;16:1523855. doi: 10.3389/fimmu.2025.1523855 (PMC11860899; doi:10.3389/fimmu.2025.1523855)
Supplement: Supplementary file 10 [file DataSheet1.zip › Supplementary file 4/uniCox.xls]

id	HR	HR.95L	HR.95H	pvalue
CAV1	2.04370873557599	1.53838265929715	2.71502371053628	8.13073203250602e-07
TNFAIP3	2.61207099250496	1.85158918669892	3.68489669247312	4.52815634441231e-08
ALB	0.633435664881316	0.515566026837435	0.778252872876262	1.38329592019038e-05
PCK2	0.590961014378591	0.479518616982947	0.728303152675704	8.07473047961081e-07
NCF2	2.28312186510109	1.72058817426082	3.02957182252057	1.06576337102742e-08
MIOX	0.711724479809837	0.605918405117998	0.836006516524178	3.45434272212661e-05
